# Supplementary material for: Clinical and genetic analyses of APMR4 syndrome caused by novel biallelic LSS variants
Source: Front Neurosci. 2024 May 10;18:1301865. doi: 10.3389/fnins.2024.1301865 (PMC11116803; doi:10.3389/fnins.2024.1301865)
Supplement: Supplementary file 1 [file Data_Sheet_1.ZIP › 【Raw data】LSS_PBMC-WB+qPCR/LSS-qPCR-raw data.xls]

## Sheet: Sample Setup
Block Type	96-Well 0.2-mL Block
Calibration Background is expired	No
Calibration Background performed on	06-16-2021
Calibration Pure Dye ABY is expired	No
Calibration Pure Dye ABY performed on	06-16-2021
Calibration Pure Dye FAM is expired	No
Calibration Pure Dye FAM performed on	06-16-2021
Calibration Pure Dye JUN is expired	No
Calibration Pure Dye JUN performed on	06-16-2021
Calibration Pure Dye ROX is expired	No
Calibration Pure Dye ROX performed on	06-16-2021
Calibration Pure Dye SYBR is expired	No
Calibration Pure Dye SYBR performed on	06-16-2021
Calibration Pure Dye VIC is expired	No
Calibration Pure Dye VIC performed on	06-16-2021
Calibration ROI is expired	No
Calibration ROI performed on	06-16-2021
Calibration Uniformity is expired	No
Calibration Uniformity performed on	06-16-2021
Chemistry	SYBR_GREEN
Date Created	2023-03-22 17:44:11 PM CST
Experiment Barcode
Experiment Comment
Experiment File Name	D:\YXL\LSS\2023-03-22-LSS-C2-C3.eds
Experiment Name	2023-03-22-LSS-C2-C3
Experiment Run End Time	2023-03-22 17:45:22 PM CST
Experiment Type	Comparative Cт (ΔΔCт)
Instrument Name	2721221061141
Instrument Serial Number	2721221061141
Instrument Type	QuantStudio™ 1 System
Passive Reference
Post-read Stage/Step
Pre-read Stage/Step
Quantification Cycle Method	Ct
Signal Smoothing On	true
Stage where Melt Analysis is performed	Stage3
Stage/ Cycle where Ct Analysis is performed	Stage2, Step2
User Name
Well	Well Position	Sample Name	Sample Color	Biogroup Name	Biogroup Color	Target Name	Target Color	Task	Reporter	Quencher	Quantity	Comments
1	A1
2	A2
3	A3
4	A4
5	A5
6	A6
7	A7
8	A8	CK	RGB(255,255,128)			GAPDH	RGB(128,255,255)	UNKNOWN	SYBR	None
9	A9
10	A10
11	A11
12	A12
13	B1
14	B2
15	B3
16	B4
17	B5
18	B6
19	B7
20	B8
21	B9
22	B10
23	B11
24	B12
25	C1
26	C2
27	C3
28	C4
29	C5
30	C6	LSS-3	RGB(0,139,69)			GAPDH	RGB(128,255,255)	UNKNOWN	SYBR	None
31	C7	C2-3	RGB(238,121,66)			GAPDH	RGB(128,255,255)	UNKNOWN	SYBR	None
32	C8	C3-3	RGB(0,245,255)			GAPDH	RGB(128,255,255)	UNKNOWN	SYBR	None
33	C9
34	C10
35	C11
36	C12
37	D1
38	D2
39	D3
40	D4
41	D5
42	D6	LSS-2	RGB(0,0,255)			GAPDH	RGB(128,255,255)	UNKNOWN	SYBR	None
43	D7	C2-2	RGB(139,137,112)			GAPDH	RGB(128,255,255)	UNKNOWN	SYBR	None
44	D8	C3-2	RGB(198,113,113)			GAPDH	RGB(128,255,255)	UNKNOWN	SYBR	None
45	D9
46	D10
47	D11
48	D12
49	E1
50	E2
51	E3
52	E4
53	E5
54	E6	LSS-1	RGB(176,23,31)			GAPDH	RGB(128,255,255)	UNKNOWN	SYBR	None
55	E7	C2-1	RGB(255,127,0)			GAPDH	RGB(128,255,255)	UNKNOWN	SYBR	None
56	E8	C3-1	RGB(142,56,142)			GAPDH	RGB(128,255,255)	UNKNOWN	SYBR	None
57	E9
58	E10
59	E11
60	E12
61	F1
62	F2
63	F3
64	F4
65	F5
66	F6	LSS-3	RGB(0,139,69)			LSS	RGB(0,255,0)	UNKNOWN	SYBR	None
67	F7	C2-3	RGB(238,121,66)			LSS	RGB(0,255,0)	UNKNOWN	SYBR	None
68	F8	C3-3	RGB(0,245,255)			LSS	RGB(0,255,0)	UNKNOWN	SYBR	None
69	F9
70	F10
71	F11
72	F12
73	G1
74	G2
75	G3
76	G4
77	G5
78	G6	LSS-2	RGB(0,0,255)			LSS	RGB(0,255,0)	UNKNOWN	SYBR	None
79	G7	C2-2	RGB(139,137,112)			LSS	RGB(0,255,0)	UNKNOWN	SYBR	None
80	G8	C3-2	RGB(198,113,113)			LSS	RGB(0,255,0)	UNKNOWN	SYBR	None
81	G9
82	G10
83	G11
84	G12
85	H1
86	H2
87	H3
88	H4
89	H5
90	H6	LSS-1	RGB(176,23,31)			LSS	RGB(0,255,0)	UNKNOWN	SYBR	None
91	H7	C2-1	RGB(255,127,0)			LSS	RGB(0,255,0)	UNKNOWN	SYBR	None
92	H8	C3-1	RGB(142,56,142)			LSS	RGB(0,255,0)	UNKNOWN	SYBR	None
93	H9
94	H10
95	H11
96	H12

## Sheet: Amplification Data
Block Type	96-Well 0.2-mL Block
Calibration Background is expired	No
Calibration Background performed on	06-16-2021
Calibration Pure Dye ABY is expired	No
Calibration Pure Dye ABY performed on	06-16-2021
Calibration Pure Dye FAM is expired	No
Calibration Pure Dye FAM performed on	06-16-2021
Calibration Pure Dye JUN is expired	No
Calibration Pure Dye JUN performed on	06-16-2021
Calibration Pure Dye ROX is expired	No
Calibration Pure Dye ROX performed on	06-16-2021
Calibration Pure Dye SYBR is expired	No
Calibration Pure Dye SYBR performed on	06-16-2021
Calibration Pure Dye VIC is expired	No
Calibration Pure Dye VIC performed on	06-16-2021
Calibration ROI is expired	No
Calibration ROI performed on	06-16-2021
Calibration Uniformity is expired	No
Calibration Uniformity performed on	06-16-2021
Chemistry	SYBR_GREEN
Date Created	2023-03-22 17:44:11 PM CST
Experiment Barcode
Experiment Comment
Experiment File Name	D:\YXL\LSS\2023-03-22-LSS-C2-C3.eds
Experiment Name	2023-03-22-LSS-C2-C3
Experiment Run End Time	2023-03-22 17:45:22 PM CST
Experiment Type	Comparative Cт (ΔΔCт)
Instrument Name	2721221061141
Instrument Serial Number	2721221061141
Instrument Type	QuantStudio™ 1 System
Passive Reference
Post-read Stage/Step
Pre-read Stage/Step
Quantification Cycle Method	Ct
Signal Smoothing On	true
Stage where Melt Analysis is performed	Stage3
Stage/ Cycle where Ct Analysis is performed	Stage2, Step2
User Name
Well	Well Position	Cycle	Target Name	Rn	Delta Rn
1	A1	1
1	A1	2
1	A1	3
1	A1	4
1	A1	5
1	A1	6
1	A1	7
1	A1	8
1	A1	9
1	A1	10
1	A1	11
1	A1	12
1	A1	13
1	A1	14
1	A1	15
1	A1	16
1	A1	17
1	A1	18
1	A1	19
1	A1	20
1	A1	21
1	A1	22
1	A1	23
1	A1	24
1	A1	25
1	A1	26
1	A1	27
1	A1	28
1	A1	29
1	A1	30
1	A1	31
1	A1	32
1	A1	33
1	A1	34
1	A1	35
1	A1	36
1	A1	37
1	A1	38
1	A1	39
1	A1	40
2	A2	1
2	A2	2
2	A2	3
2	A2	4
2	A2	5
2	A2	6
2	A2	7
2	A2	8
2	A2	9
2	A2	10
2	A2	11
2	A2	12
2	A2	13
2	A2	14
2	A2	15
2	A2	16
2	A2	17
2	A2	18
2	A2	19
2	A2	20
2	A2	21
2	A2	22
2	A2	23
2	A2	24
2	A2	25
2	A2	26
2	A2	27
2	A2	28
2	A2	29
2	A2	30
2	A2	31
2	A2	32
2	A2	33
2	A2	34
2	A2	35
2	A2	36
2	A2	37
2	A2	38
2	A2	39
2	A2	40
3	A3	1
3	A3	2
3	A3	3
3	A3	4
3	A3	5
3	A3	6
3	A3	7
3	A3	8
3	A3	9
3	A3	10
3	A3	11
3	A3	12
3	A3	13
3	A3	14
3	A3	15
3	A3	16
3	A3	17
3	A3	18
3	A3	19
3	A3	20
3	A3	21
3	A3	22
3	A3	23
3	A3	24
3	A3	25
3	A3	26
3	A3	27
3	A3	28
3	A3	29
3	A3	30
3	A3	31
3	A3	32
3	A3	33
3	A3	34
3	A3	35
3	A3	36
3	A3	37
3	A3	38
3	A3	39
3	A3	40
4	A4	1
4	A4	2
4	A4	3
4	A4	4
4	A4	5
4	A4	6
4	A4	7
4	A4	8
4	A4	9
4	A4	10
4	A4	11
4	A4	12
4	A4	13
4	A4	14
4	A4	15
4	A4	16
4	A4	17
4	A4	18
4	A4	19
4	A4	20
4	A4	21
4	A4	22
4	A4	23
4	A4	24
4	A4	25
4	A4	26
4	A4	27
4	A4	28
4	A4	29
4	A4	30
4	A4	31
4	A4	32
4	A4	33
4	A4	34
4	A4	35
4	A4	36
4	A4	37
4	A4	38
4	A4	39
4	A4	40
5	A5	1
5	A5	2
5	A5	3
5	A5	4
5	A5	5
5	A5	6
5	A5	7
5	A5	8
5	A5	9
5	A5	10
5	A5	11
5	A5	12
5	A5	13
5	A5	14
5	A5	15
5	A5	16
5	A5	17
5	A5	18
5	A5	19
5	A5	20
5	A5	21
5	A5	22
5	A5	23
5	A5	24
5	A5	25
5	A5	26
5	A5	27
5	A5	28
5	A5	29
5	A5	30
5	A5	31
5	A5	32
5	A5	33
5	A5	34
5	A5	35
5	A5	36
5	A5	37
5	A5	38
5	A5	39
5	A5	40
6	A6	1
6	A6	2
6	A6	3
6	A6	4
6	A6	5
6	A6	6
6	A6	7
6	A6	8
6	A6	9
6	A6	10
6	A6	11
6	A6	12
6	A6	13
6	A6	14
6	A6	15
6	A6	16
6	A6	17
6	A6	18
6	A6	19
6	A6	20
6	A6	21
6	A6	22
6	A6	23
6	A6	24
6	A6	25
6	A6	26
6	A6	27
6	A6	28
6	A6	29
6	A6	30
6	A6	31
6	A6	32
6	A6	33
6	A6	34
6	A6	35
6	A6	36
6	A6	37
6	A6	38
6	A6	39
6	A6	40
7	A7	1
7	A7	2
7	A7	3
7	A7	4
7	A7	5
7	A7	6
7	A7	7
7	A7	8
7	A7	9
7	A7	10
7	A7	11
7	A7	12
7	A7	13
7	A7	14
7	A7	15
7	A7	16
7	A7	17
7	A7	18
7	A7	19
7	A7	20
7	A7	21
7	A7	22
7	A7	23
7	A7	24
7	A7	25
7	A7	26
7	A7	27
7	A7	28
7	A7	29
7	A7	30
7	A7	31
7	A7	32
7	A7	33
7	A7	34
7	A7	35
7	A7	36
7	A7	37
7	A7	38
7	A7	39
7	A7	40
8	A8	1	GAPDH	22963.1	298.342
8	A8	2	GAPDH	22883.4	299.277
8	A8	3	GAPDH	22829.3	325.839
8	A8	4	GAPDH	22684.2	261.436
8	A8	5	GAPDH	22595.8	253.718
8	A8	6	GAPDH	22269.5	8.04978
8	A8	7	GAPDH	22112.2	-68.5075
8	A8	8	GAPDH	22310.2	210.123
8	A8	9	GAPDH	22315.9	296.503
8	A8	10	GAPDH	21990.2	51.4925
8	A8	11	GAPDH	21265.2	-592.905
8	A8	12	GAPDH	21005.9	-771.524
8	A8	13	GAPDH	21200.1	-496.652
8	A8	14	GAPDH	21796.1	180.027
8	A8	15	GAPDH	21683.7	148.282
8	A8	16	GAPDH	21399.6	-55.1599
8	A8	17	GAPDH	21004.5	-369.565
8	A8	18	GAPDH	20949	-344.403
8	A8	19	GAPDH	21441.7	228.944
8	A8	20	GAPDH	21457.4	325.363
8	A8	21	GAPDH	21175.3	123.913
8	A8	22	GAPDH	20564.4	-406.349
8	A8	23	GAPDH	20530.1	-359.963
8	A8	24	GAPDH	21257.9	448.53
8	A8	25	GAPDH	21272.6	543.92
8	A8	26	GAPDH	21016.5	368.472
8	A8	27	GAPDH	20734.6	167.212
8	A8	28	GAPDH	20184.5	-302.154
8	A8	29	GAPDH	20080.2	-325.778
8	A8	30	GAPDH	20423.9	98.5008
8	A8	31	GAPDH	20360.1	115.447
8	A8	32	GAPDH	20024.3	-139.706
8	A8	33	GAPDH	19817.2	-266.12
8	A8	34	GAPDH	19774.5	-228.182
8	A8	35	GAPDH	19937	14.9799
8	A8	36	GAPDH	19959.9	118.546
8	A8	37	GAPDH	20123.3	362.662
8	A8	38	GAPDH	19997.8	317.845
8	A8	39	GAPDH	19356.5	-242.835
8	A8	40	GAPDH	19196.1	-322.518
9	A9	1
9	A9	2
9	A9	3
9	A9	4
9	A9	5
9	A9	6
9	A9	7
9	A9	8
9	A9	9
9	A9	10
9	A9	11
9	A9	12
9	A9	13
9	A9	14
9	A9	15
9	A9	16
9	A9	17
9	A9	18
9	A9	19
9	A9	20
9	A9	21
9	A9	22
9	A9	23
9	A9	24
9	A9	25
9	A9	26
9	A9	27
9	A9	28
9	A9	29
9	A9	30
9	A9	31
9	A9	32
9	A9	33
9	A9	34
9	A9	35
9	A9	36
9	A9	37
9	A9	38
9	A9	39
9	A9	40
10	A10	1
10	A10	2
10	A10	3
10	A10	4
10	A10	5
10	A10	6
10	A10	7
10	A10	8
10	A10	9
10	A10	10
10	A10	11
10	A10	12
10	A10	13
10	A10	14
10	A10	15
10	A10	16
10	A10	17
10	A10	18
10	A10	19
10	A10	20
10	A10	21
10	A10	22
10	A10	23
10	A10	24
10	A10	25
10	A10	26
10	A10	27
10	A10	28
10	A10	29
10	A10	30
10	A10	31
10	A10	32
10	A10	33
10	A10	34
10	A10	35
10	A10	36
10	A10	37
10	A10	38
10	A10	39
10	A10	40
11	A11	1
11	A11	2
11	A11	3
11	A11	4
11	A11	5
11	A11	6
11	A11	7
11	A11	8
11	A11	9
11	A11	10
11	A11	11
11	A11	12
11	A11	13
11	A11	14
11	A11	15
11	A11	16
11	A11	17
11	A11	18
11	A11	19
11	A11	20
11	A11	21
11	A11	22
11	A11	23
11	A11	24
11	A11	25
11	A11	26
11	A11	27
11	A11	28
11	A11	29
11	A11	30
11	A11	31
11	A11	32
11	A11	33
11	A11	34
11	A11	35
11	A11	36
11	A11	37
11	A11	38
11	A11	39
11	A11	40
12	A12	1
12	A12	2
12	A12	3
12	A12	4
12	A12	5
12	A12	6
12	A12	7
12	A12	8
12	A12	9
12	A12	10
12	A12	11
12	A12	12
12	A12	13
12	A12	14
12	A12	15
12	A12	16
12	A12	17
12	A12	18
12	A12	19
12	A12	20
12	A12	21
12	A12	22
12	A12	23
12	A12	24
12	A12	25
12	A12	26
12	A12	27
12	A12	28
12	A12	29
12	A12	30
12	A12	31
12	A12	32
12	A12	33
12	A12	34
12	A12	35
12	A12	36
12	A12	37
12	A12	38
12	A12	39
12	A12	40
13	B1	1
13	B1	2
13	B1	3
13	B1	4
13	B1	5
13	B1	6
13	B1	7
13	B1	8
13	B1	9
13	B1	10
13	B1	11
13	B1	12
13	B1	13
13	B1	14
13	B1	15
13	B1	16
13	B1	17
13	B1	18
13	B1	19
13	B1	20
13	B1	21
13	B1	22
13	B1	23
13	B1	24
13	B1	25
13	B1	26
13	B1	27
13	B1	28
13	B1	29
13	B1	30
13	B1	31
13	B1	32
13	B1	33
13	B1	34
13	B1	35
13	B1	36
13	B1	37
13	B1	38
13	B1	39
13	B1	40
14	B2	1
14	B2	2
14	B2	3
14	B2	4
14	B2	5
14	B2	6
14	B2	7
14	B2	8
14	B2	9
14	B2	10
14	B2	11
14	B2	12
14	B2	13
14	B2	14
14	B2	15
14	B2	16
14	B2	17
14	B2	18
14	B2	19
14	B2	20
14	B2	21
14	B2	22
14	B2	23
14	B2	24
14	B2	25
14	B2	26
14	B2	27
14	B2	28
14	B2	29
14	B2	30
14	B2	31
14	B2	32
14	B2	33
14	B2	34
14	B2	35
14	B2	36
14	B2	37
14	B2	38
14	B2	39
14	B2	40
15	B3	1
15	B3	2
15	B3	3
15	B3	4
15	B3	5
15	B3	6
15	B3	7
15	B3	8
15	B3	9
15	B3	10
15	B3	11
15	B3	12
15	B3	13
15	B3	14
15	B3	15
15	B3	16
15	B3	17
15	B3	18
15	B3	19
15	B3	20
15	B3	21
15	B3	22
15	B3	23
15	B3	24
15	B3	25
15	B3	26
15	B3	27
15	B3	28
15	B3	29
15	B3	30
15	B3	31
15	B3	32
15	B3	33
15	B3	34
15	B3	35
15	B3	36
15	B3	37
15	B3	38
15	B3	39
15	B3	40
16	B4	1
16	B4	2
16	B4	3
16	B4	4
16	B4	5
16	B4	6
16	B4	7
16	B4	8
16	B4	9
16	B4	10
16	B4	11
16	B4	12
16	B4	13
16	B4	14
16	B4	15
16	B4	16
16	B4	17
16	B4	18
16	B4	19
16	B4	20
16	B4	21
16	B4	22
16	B4	23
16	B4	24
16	B4	25
16	B4	26
16	B4	27
16	B4	28
16	B4	29
16	B4	30
16	B4	31
16	B4	32
16	B4	33
16	B4	34
16	B4	35
16	B4	36
16	B4	37
16	B4	38
16	B4	39
16	B4	40
17	B5	1
17	B5	2
17	B5	3
17	B5	4
17	B5	5
17	B5	6
17	B5	7
17	B5	8
17	B5	9
17	B5	10
17	B5	11
17	B5	12
17	B5	13
17	B5	14
17	B5	15
17	B5	16
17	B5	17
17	B5	18
17	B5	19
17	B5	20
17	B5	21
17	B5	22
17	B5	23
17	B5	24
17	B5	25
17	B5	26
17	B5	27
17	B5	28
17	B5	29
17	B5	30
17	B5	31
17	B5	32
17	B5	33
17	B5	34
17	B5	35
17	B5	36
17	B5	37
17	B5	38
17	B5	39
17	B5	40
18	B6	1
18	B6	2
18	B6	3
18	B6	4
18	B6	5
18	B6	6
18	B6	7
18	B6	8
18	B6	9
18	B6	10
18	B6	11
18	B6	12
18	B6	13
18	B6	14
18	B6	15
18	B6	16
18	B6	17
18	B6	18
18	B6	19
18	B6	20
18	B6	21
18	B6	22
18	B6	23
18	B6	24
18	B6	25
18	B6	26
18	B6	27
18	B6	28
18	B6	29
18	B6	30
18	B6	31
18	B6	32
18	B6	33
18	B6	34
18	B6	35
18	B6	36
18	B6	37
18	B6	38
18	B6	39
18	B6	40
19	B7	1
19	B7	2
19	B7	3
19	B7	4
19	B7	5
19	B7	6
19	B7	7
19	B7	8
19	B7	9
19	B7	10
19	B7	11
19	B7	12
19	B7	13
19	B7	14
19	B7	15
19	B7	16
19	B7	17
19	B7	18
19	B7	19
19	B7	20
19	B7	21
19	B7	22
19	B7	23
19	B7	24
19	B7	25
19	B7	26
19	B7	27
19	B7	28
19	B7	29
19	B7	30
19	B7	31
19	B7	32
19	B7	33
19	B7	34
19	B7	35
19	B7	36
19	B7	37
19	B7	38
19	B7	39
19	B7	40
20	B8	1
20	B8	2
20	B8	3
20	B8	4
20	B8	5
20	B8	6
20	B8	7
20	B8	8
20	B8	9
20	B8	10
20	B8	11
20	B8	12
20	B8	13
20	B8	14
20	B8	15
20	B8	16
20	B8	17
20	B8	18
20	B8	19
20	B8	20
20	B8	21
20	B8	22
20	B8	23
20	B8	24
20	B8	25
20	B8	26
20	B8	27
20	B8	28
20	B8	29
20	B8	30
20	B8	31
20	B8	32
20	B8	33
20	B8	34
20	B8	35
20	B8	36
20	B8	37
20	B8	38
20	B8	39
20	B8	40
21	B9	1
21	B9	2
21	B9	3
21	B9	4
21	B9	5
21	B9	6
21	B9	7
21	B9	8
21	B9	9
21	B9	10
21	B9	11
21	B9	12
21	B9	13
21	B9	14
21	B9	15
21	B9	16
21	B9	17
21	B9	18
21	B9	19
21	B9	20
21	B9	21
21	B9	22
21	B9	23
21	B9	24
21	B9	25
21	B9	26
21	B9	27
21	B9	28
21	B9	29
21	B9	30
21	B9	31
21	B9	32
21	B9	33
21	B9	34
21	B9	35
21	B9	36
21	B9	37
21	B9	38
21	B9	39
21	B9	40
22	B10	1
22	B10	2
22	B10	3
22	B10	4
22	B10	5
22	B10	6
22	B10	7
22	B10	8
22	B10	9
22	B10	10
22	B10	11
22	B10	12
22	B10	13
22	B10	14
22	B10	15
22	B10	16
22	B10	17
22	B10	18
22	B10	19
22	B10	20
22	B10	21
22	B10	22
22	B10	23
22	B10	24
22	B10	25
22	B10	26
22	B10	27
22	B10	28
22	B10	29
22	B10	30
22	B10	31
22	B10	32
22	B10	33
22	B10	34
22	B10	35
22	B10	36
22	B10	37
22	B10	38
22	B10	39
22	B10	40
23	B11	1
23	B11	2
23	B11	3
23	B11	4
23	B11	5
23	B11	6
23	B11	7
23	B11	8
23	B11	9
23	B11	10
23	B11	11
23	B11	12
23	B11	13
23	B11	14
23	B11	15
23	B11	16
23	B11	17
23	B11	18
23	B11	19
23	B11	20
23	B11	21
23	B11	22
23	B11	23
23	B11	24
23	B11	25
23	B11	26
23	B11	27
23	B11	28
23	B11	29
23	B11	30
23	B11	31
23	B11	32
23	B11	33
23	B11	34
23	B11	35
23	B11	36
23	B11	37
23	B11	38
23	B11	39
23	B11	40
24	B12	1
24	B12	2
24	B12	3
24	B12	4
24	B12	5
24	B12	6
24	B12	7
24	B12	8
24	B12	9
24	B12	10
24	B12	11
24	B12	12
24	B12	13
24	B12	14
24	B12	15
24	B12	16
24	B12	17
24	B12	18
24	B12	19
24	B12	20
24	B12	21
24	B12	22
24	B12	23
24	B12	24
24	B12	25
24	B12	26
24	B12	27
24	B12	28
24	B12	29
24	B12	30
24	B12	31
24	B12	32
24	B12	33
24	B12	34
24	B12	35
24	B12	36
24	B12	37
24	B12	38
24	B12	39
24	B12	40
25	C1	1
25	C1	2
25	C1	3
25	C1	4
25	C1	5
25	C1	6
25	C1	7
25	C1	8
25	C1	9
25	C1	10
25	C1	11
25	C1	12
25	C1	13
25	C1	14
25	C1	15
25	C1	16
25	C1	17
25	C1	18
25	C1	19
25	C1	20
25	C1	21
25	C1	22
25	C1	23
25	C1	24
25	C1	25
25	C1	26
25	C1	27
25	C1	28
25	C1	29
25	C1	30
25	C1	31
25	C1	32
25	C1	33
25	C1	34
25	C1	35
25	C1	36
25	C1	37
25	C1	38
25	C1	39
25	C1	40
26	C2	1
26	C2	2
26	C2	3
26	C2	4
26	C2	5
26	C2	6
26	C2	7
26	C2	8
26	C2	9
26	C2	10
26	C2	11
26	C2	12
26	C2	13
26	C2	14
26	C2	15
26	C2	16
26	C2	17
26	C2	18
26	C2	19
26	C2	20
26	C2	21
26	C2	22
26	C2	23
26	C2	24
26	C2	25
26	C2	26
26	C2	27
26	C2	28
26	C2	29
26	C2	30
26	C2	31
26	C2	32
26	C2	33
26	C2	34
26	C2	35
26	C2	36
26	C2	37
26	C2	38
26	C2	39
26	C2	40
27	C3	1
27	C3	2
27	C3	3
27	C3	4
27	C3	5
27	C3	6
27	C3	7
27	C3	8
27	C3	9
27	C3	10
27	C3	11
27	C3	12
27	C3	13
27	C3	14
27	C3	15
27	C3	16
27	C3	17
27	C3	18
27	C3	19
27	C3	20
27	C3	21
27	C3	22
27	C3	23
27	C3	24
27	C3	25
27	C3	26
27	C3	27
27	C3	28
27	C3	29
27	C3	30
27	C3	31
27	C3	32
27	C3	33
27	C3	34
27	C3	35
27	C3	36
27	C3	37
27	C3	38
27	C3	39
27	C3	40
28	C4	1
28	C4	2
28	C4	3
28	C4	4
28	C4	5
28	C4	6
28	C4	7
28	C4	8
28	C4	9
28	C4	10
28	C4	11
28	C4	12
28	C4	13
28	C4	14
28	C4	15
28	C4	16
28	C4	17
28	C4	18
28	C4	19
28	C4	20
28	C4	21
28	C4	22
28	C4	23
28	C4	24
28	C4	25
28	C4	26
28	C4	27
28	C4	28
28	C4	29
28	C4	30
28	C4	31
28	C4	32
28	C4	33
28	C4	34
28	C4	35
28	C4	36
28	C4	37
28	C4	38
28	C4	39
28	C4	40
29	C5	1
29	C5	2
29	C5	3
29	C5	4
29	C5	5
29	C5	6
29	C5	7
29	C5	8
29	C5	9
29	C5	10
29	C5	11
29	C5	12
29	C5	13
29	C5	14
29	C5	15
29	C5	16
29	C5	17
29	C5	18
29	C5	19
29	C5	20
29	C5	21
29	C5	22
29	C5	23
29	C5	24
29	C5	25
29	C5	26
29	C5	27
29	C5	28
29	C5	29
29	C5	30
29	C5	31
29	C5	32
29	C5	33
29	C5	34
29	C5	35
29	C5	36
29	C5	37
29	C5	38
29	C5	39
29	C5	40
30	C6	1	GAPDH	26618.5	-247.566
30	C6	2	GAPDH	26872.6	-73.7125
30	C6	3	GAPDH	27006.6	-20.0109
30	C6	4	GAPDH	27072	-34.8543
30	C6	5	GAPDH	27408.4	221.289
30	C6	6	GAPDH	27383.2	115.814
30	C6	7	GAPDH	27238.6	-109.068
30	C6	8	GAPDH	27157.2	-270.761
30	C6	9	GAPDH	27287.8	-220.433
30	C6	10	GAPDH	27609	20.5503
30	C6	11	GAPDH	27939.2	270.412
30	C6	12	GAPDH	27969.3	220.256
30	C6	13	GAPDH	27636.1	-193.195
30	C6	14	GAPDH	27638.3	-271.196
30	C6	15	GAPDH	28386.7	396.929
30	C6	16	GAPDH	29065.6	995.551
30	C6	17	GAPDH	30434.3	2283.93
30	C6	18	GAPDH	32907.1	4676.49
30	C6	19	GAPDH	37929.3	9618.43
30	C6	20	GAPDH	46808.6	18417.5
30	C6	21	GAPDH	62175.9	33704.5
30	C6	22	GAPDH	85376.5	56824.8
30	C6	23	GAPDH	114641	86009.5
30	C6	24	GAPDH	144773	116060
30	C6	25	GAPDH	168513	139721
30	C6	26	GAPDH	184879	156006
30	C6	27	GAPDH	195285	166332
30	C6	28	GAPDH	201534	172500
30	C6	29	GAPDH	205492	176379
30	C6	30	GAPDH	208094	178900
30	C6	31	GAPDH	209500	180226
30	C6	32	GAPDH	210312	180958
30	C6	33	GAPDH	210096	180661
30	C6	34	GAPDH	210388	180873
30	C6	35	GAPDH	209654	180059
30	C6	36	GAPDH	209700	180024
30	C6	37	GAPDH	208837	179081
30	C6	38	GAPDH	208969	179133
30	C6	39	GAPDH	208594	178678
30	C6	40	GAPDH	208482	178485
31	C7	1	GAPDH	20784.5	-99.1971
31	C7	2	GAPDH	20766	-76.32
31	C7	3	GAPDH	20841.9	41.0219
31	C7	4	GAPDH	20796.2	36.649
31	C7	5	GAPDH	20707.1	-11.0599
31	C7	6	GAPDH	20575.3	-101.444
31	C7	7	GAPDH	20573.3	-62.128
31	C7	8	GAPDH	20743.6	149.636
31	C7	9	GAPDH	20482.1	-70.5652
31	C7	10	GAPDH	20416.7	-94.5495
31	C7	11	GAPDH	20554	84.1128
31	C7	12	GAPDH	20509.3	80.8023
31	C7	13	GAPDH	20334.6	-52.4749
31	C7	14	GAPDH	20391.5	45.8377
31	C7	15	GAPDH	20859.8	555.512
31	C7	16	GAPDH	21407.1	1144.19
31	C7	17	GAPDH	22478.3	2256.7
31	C7	18	GAPDH	24301.6	4121.43
31	C7	19	GAPDH	28035.5	7896.67
31	C7	20	GAPDH	34386.4	14289
31	C7	21	GAPDH	46060.1	26004.1
31	C7	22	GAPDH	65596.9	45582.2
31	C7	23	GAPDH	91399.9	71426.6
31	C7	24	GAPDH	120774	100842
31	C7	25	GAPDH	146203	126312
31	C7	26	GAPDH	165328	145479
31	C7	27	GAPDH	177569	157762
31	C7	28	GAPDH	184745	164978
31	C7	29	GAPDH	189809	170084
31	C7	30	GAPDH	193211	173527
31	C7	31	GAPDH	195212	175570
31	C7	32	GAPDH	195947	176346
31	C7	33	GAPDH	196833	177274
31	C7	34	GAPDH	196893	177375
31	C7	35	GAPDH	196758	177281
31	C7	36	GAPDH	196207	176772
31	C7	37	GAPDH	195755	176361
31	C7	38	GAPDH	195644	176291
31	C7	39	GAPDH	194695	175384
31	C7	40	GAPDH	194775	175506
32	C8	1	GAPDH	26569.8	-135.317
32	C8	2	GAPDH	26642.6	-65.8353
32	C8	3	GAPDH	26962.8	251.01
32	C8	4	GAPDH	26761.5	46.418
32	C8	5	GAPDH	26449	-269.35
32	C8	6	GAPDH	26402.9	-318.725
32	C8	7	GAPDH	26605.8	-119.118
32	C8	8	GAPDH	27058.2	330.034
32	C8	9	GAPDH	26902.2	170.684
32	C8	10	GAPDH	26756.5	21.7209
32	C8	11	GAPDH	26625.4	-112.674
32	C8	12	GAPDH	26610	-131.373
32	C8	13	GAPDH	26820	75.3841
32	C8	14	GAPDH	27144.8	396.866
32	C8	15	GAPDH	27826.8	1075.57
32	C8	16	GAPDH	28220.6	1466.11
32	C8	17	GAPDH	29570.6	2812.83
32	C8	18	GAPDH	32893.6	6132.49
32	C8	19	GAPDH	39169.8	12405.4
32	C8	20	GAPDH	50097.3	23329.6
32	C8	21	GAPDH	67258.2	40487.2
32	C8	22	GAPDH	91916.1	65141.8
32	C8	23	GAPDH	120094	93316.2
32	C8	24	GAPDH	146204	119423
32	C8	25	GAPDH	166078	139293
32	C8	26	GAPDH	178582	151795
32	C8	27	GAPDH	186471	159681
32	C8	28	GAPDH	192066	165272
32	C8	29	GAPDH	195648	168850
32	C8	30	GAPDH	197690	170889
32	C8	31	GAPDH	199126	172322
32	C8	32	GAPDH	199518	172711
32	C8	33	GAPDH	199708	172898
32	C8	34	GAPDH	199650	172837
32	C8	35	GAPDH	199533	172716
32	C8	36	GAPDH	199299	172479
32	C8	37	GAPDH	198282	171459
32	C8	38	GAPDH	197924	171097
32	C8	39	GAPDH	197407	170576
32	C8	40	GAPDH	197428	170595
33	C9	1
33	C9	2
33	C9	3
33	C9	4
33	C9	5
33	C9	6
33	C9	7
33	C9	8
33	C9	9
33	C9	10
33	C9	11
33	C9	12
33	C9	13
33	C9	14
33	C9	15
33	C9	16
33	C9	17
33	C9	18
33	C9	19
33	C9	20
33	C9	21
33	C9	22
33	C9	23
33	C9	24
33	C9	25
33	C9	26
33	C9	27
33	C9	28
33	C9	29
33	C9	30
33	C9	31
33	C9	32
33	C9	33
33	C9	34
33	C9	35
33	C9	36
33	C9	37
33	C9	38
33	C9	39
33	C9	40
34	C10	1
34	C10	2
34	C10	3
34	C10	4
34	C10	5
34	C10	6
34	C10	7
34	C10	8
34	C10	9
34	C10	10
34	C10	11
34	C10	12
34	C10	13
34	C10	14
34	C10	15
34	C10	16
34	C10	17
34	C10	18
34	C10	19
34	C10	20
34	C10	21
34	C10	22
34	C10	23
34	C10	24
34	C10	25
34	C10	26
34	C10	27
34	C10	28
34	C10	29
34	C10	30
34	C10	31
34	C10	32
34	C10	33
34	C10	34
34	C10	35
34	C10	36
34	C10	37
34	C10	38
34	C10	39
34	C10	40
35	C11	1
35	C11	2
35	C11	3
35	C11	4
35	C11	5
35	C11	6
35	C11	7
35	C11	8
35	C11	9
35	C11	10
35	C11	11
35	C11	12
35	C11	13
35	C11	14
35	C11	15
35	C11	16
35	C11	17
35	C11	18
35	C11	19
35	C11	20
35	C11	21
35	C11	22
35	C11	23
35	C11	24
35	C11	25
35	C11	26
35	C11	27
35	C11	28
35	C11	29
35	C11	30
35	C11	31
35	C11	32
35	C11	33
35	C11	34
35	C11	35
35	C11	36
35	C11	37
35	C11	38
35	C11	39
35	C11	40
36	C12	1
36	C12	2
36	C12	3
36	C12	4
36	C12	5
36	C12	6
36	C12	7
36	C12	8
36	C12	9
36	C12	10
36	C12	11
36	C12	12
36	C12	13
36	C12	14
36	C12	15
36	C12	16
36	C12	17
36	C12	18
36	C12	19
36	C12	20
36	C12	21
36	C12	22
36	C12	23
36	C12	24
36	C12	25
36	C12	26
36	C12	27
36	C12	28
36	C12	29
36	C12	30
36	C12	31
36	C12	32
36	C12	33
36	C12	34
36	C12	35
36	C12	36
36	C12	37
36	C12	38
36	C12	39
36	C12	40
37	D1	1
37	D1	2
37	D1	3
37	D1	4
37	D1	5
37	D1	6
37	D1	7
37	D1	8
37	D1	9
37	D1	10
37	D1	11
37	D1	12
37	D1	13
37	D1	14
37	D1	15
37	D1	16
37	D1	17
37	D1	18
37	D1	19
37	D1	20
37	D1	21
37	D1	22
37	D1	23
37	D1	24
37	D1	25
37	D1	26
37	D1	27
37	D1	28
37	D1	29
37	D1	30
37	D1	31
37	D1	32
37	D1	33
37	D1	34
37	D1	35
37	D1	36
37	D1	37
37	D1	38
37	D1	39
37	D1	40
38	D2	1
38	D2	2
38	D2	3
38	D2	4
38	D2	5
38	D2	6
38	D2	7
38	D2	8
38	D2	9
38	D2	10
38	D2	11
38	D2	12
38	D2	13
38	D2	14
38	D2	15
38	D2	16
38	D2	17
38	D2	18
38	D2	19
38	D2	20
38	D2	21
38	D2	22
38	D2	23
38	D2	24
38	D2	25
38	D2	26
38	D2	27
38	D2	28
38	D2	29
38	D2	30
38	D2	31
38	D2	32
38	D2	33
38	D2	34
38	D2	35
38	D2	36
38	D2	37
38	D2	38
38	D2	39
38	D2	40
39	D3	1
39	D3	2
39	D3	3
39	D3	4
39	D3	5
39	D3	6
39	D3	7
39	D3	8
39	D3	9
39	D3	10
39	D3	11
39	D3	12
39	D3	13
39	D3	14
39	D3	15
39	D3	16
39	D3	17
39	D3	18
39	D3	19
39	D3	20
39	D3	21
39	D3	22
39	D3	23
39	D3	24
39	D3	25
39	D3	26
39	D3	27
39	D3	28
39	D3	29
39	D3	30
39	D3	31
39	D3	32
39	D3	33
39	D3	34
39	D3	35
39	D3	36
39	D3	37
39	D3	38
39	D3	39
39	D3	40
40	D4	1
40	D4	2
40	D4	3
40	D4	4
40	D4	5
40	D4	6
40	D4	7
40	D4	8
40	D4	9
40	D4	10
40	D4	11
40	D4	12
40	D4	13
40	D4	14
40	D4	15
40	D4	16
40	D4	17
40	D4	18
40	D4	19
40	D4	20
40	D4	21
40	D4	22
40	D4	23
40	D4	24
40	D4	25
40	D4	26
40	D4	27
40	D4	28
40	D4	29
40	D4	30
40	D4	31
40	D4	32
40	D4	33
40	D4	34
40	D4	35
40	D4	36
40	D4	37
40	D4	38
40	D4	39
40	D4	40
41	D5	1
41	D5	2
41	D5	3
41	D5	4
41	D5	5
41	D5	6
41	D5	7
41	D5	8
41	D5	9
41	D5	10
41	D5	11
41	D5	12
41	D5	13
41	D5	14
41	D5	15
41	D5	16
41	D5	17
41	D5	18
41	D5	19
41	D5	20
41	D5	21
41	D5	22
41	D5	23
41	D5	24
41	D5	25
41	D5	26
41	D5	27
41	D5	28
41	D5	29
41	D5	30
41	D5	31
41	D5	32
41	D5	33
41	D5	34
41	D5	35
41	D5	36
41	D5	37
41	D5	38
41	D5	39
41	D5	40
42	D6	1	GAPDH	28123.2	-350.378
42	D6	2	GAPDH	28487.8	-15.9197
42	D6	3	GAPDH	28710.7	176.836
42	D6	4	GAPDH	28664.3	100.243
42	D6	5	GAPDH	28697.5	103.309
42	D6	6	GAPDH	28557.9	-66.3655
42	D6	7	GAPDH	28435.6	-218.89
42	D6	8	GAPDH	28359.8	-324.773
42	D6	9	GAPDH	28412.7	-302.115
42	D6	10	GAPDH	28921.1	176.22
42	D6	11	GAPDH	29004.1	229.01
42	D6	12	GAPDH	28931.7	126.525
42	D6	13	GAPDH	28917.9	82.5619
42	D6	14	GAPDH	28986.4	120.846
42	D6	15	GAPDH	29360.4	464.721
42	D6	16	GAPDH	29781.7	855.867
42	D6	17	GAPDH	30934.4	1978.45
42	D6	18	GAPDH	33815.1	4828.99
42	D6	19	GAPDH	38895	9878.68
42	D6	20	GAPDH	47762	18715.6
42	D6	21	GAPDH	62291	33214.4
42	D6	22	GAPDH	85574.4	56467.6
42	D6	23	GAPDH	115871	86734
42	D6	24	GAPDH	147348	118181
42	D6	25	GAPDH	172317	143120
42	D6	26	GAPDH	188817	159590
42	D6	27	GAPDH	199639	170382
42	D6	28	GAPDH	206667	177379
42	D6	29	GAPDH	211037	181719
42	D6	30	GAPDH	213824	184476
42	D6	31	GAPDH	215714	186336
42	D6	32	GAPDH	216486	187078
42	D6	33	GAPDH	215999	186560
42	D6	34	GAPDH	215911	186442
42	D6	35	GAPDH	215583	186084
42	D6	36	GAPDH	215589	186060
42	D6	37	GAPDH	215343	185784
42	D6	38	GAPDH	214835	185246
42	D6	39	GAPDH	214396	184777
42	D6	40	GAPDH	213813	184163
43	D7	1	GAPDH	25730	-366.594
43	D7	2	GAPDH	25708.7	-325.361
43	D7	3	GAPDH	25762	-209.456
43	D7	4	GAPDH	25838.3	-70.5648
43	D7	5	GAPDH	25890.4	44.0236
43	D7	6	GAPDH	25871.2	87.405
43	D7	7	GAPDH	25954.9	233.71
43	D7	8	GAPDH	25873.9	215.226
43	D7	9	GAPDH	25625.5	29.4126
43	D7	10	GAPDH	25362.6	-170.911
43	D7	11	GAPDH	25312.1	-158.846
43	D7	12	GAPDH	25400.7	-7.70687
43	D7	13	GAPDH	25655.1	309.305
43	D7	14	GAPDH	25661.5	378.265
43	D7	15	GAPDH	25789.3	568.57
43	D7	16	GAPDH	26579.1	1420.93
43	D7	17	GAPDH	27468.9	2373.36
43	D7	18	GAPDH	29343.4	4310.34
43	D7	19	GAPDH	33021.1	8050.68
43	D7	20	GAPDH	40208.8	15300.9
43	D7	21	GAPDH	52541.9	27696.5
43	D7	22	GAPDH	72290.6	47507.9
43	D7	23	GAPDH	100219	75498.9
43	D7	24	GAPDH	131858	107200
43	D7	25	GAPDH	160008	135413
43	D7	26	GAPDH	180390	155858
43	D7	27	GAPDH	193693	169223
43	D7	28	GAPDH	202421	178013
43	D7	29	GAPDH	208013	183668
43	D7	30	GAPDH	211823	187541
43	D7	31	GAPDH	214349	190130
43	D7	32	GAPDH	215181	191023
43	D7	33	GAPDH	215976	191882
43	D7	34	GAPDH	216199	192167
43	D7	35	GAPDH	216609	192640
43	D7	36	GAPDH	216518	192612
43	D7	37	GAPDH	216047	192202
43	D7	38	GAPDH	215939	192157
43	D7	39	GAPDH	215179	191459
43	D7	40	GAPDH	214951	191295
44	D8	1	GAPDH	28990.4	-301.787
44	D8	2	GAPDH	29188.8	-134.919
44	D8	3	GAPDH	29310.4	-44.8813
44	D8	4	GAPDH	29551.8	164.875
44	D8	5	GAPDH	29303.7	-114.774
44	D8	6	GAPDH	29247.4	-202.647
44	D8	7	GAPDH	29578.4	96.7777
44	D8	8	GAPDH	29718.5	205.3
44	D8	9	GAPDH	29553.2	8.4451
44	D8	10	GAPDH	29463.2	-113.095
44	D8	11	GAPDH	29586.6	-21.2996
44	D8	12	GAPDH	29886.5	247
44	D8	13	GAPDH	30336.8	665.762
44	D8	14	GAPDH	30432.4	729.794
44	D8	15	GAPDH	30893.4	1159.2
44	D8	16	GAPDH	31685.1	1919.29
44	D8	17	GAPDH	33391.3	3593.92
44	D8	18	GAPDH	36686.4	6857.52
44	D8	19	GAPDH	43599.8	13739.3
44	D8	20	GAPDH	55108.9	25216.8
44	D8	21	GAPDH	74261.5	44337.9
44	D8	22	GAPDH	102065	72110.1
44	D8	23	GAPDH	134905	104918
44	D8	24	GAPDH	164722	134704
44	D8	25	GAPDH	186849	156799
44	D8	26	GAPDH	201553	171471
44	D8	27	GAPDH	210996	180883
44	D8	28	GAPDH	217018	186873
44	D8	29	GAPDH	221012	190836
44	D8	30	GAPDH	223759	193551
44	D8	31	GAPDH	225800	195561
44	D8	32	GAPDH	226619	196348
44	D8	33	GAPDH	226042	195739
44	D8	34	GAPDH	225714	195380
44	D8	35	GAPDH	225544	195178
44	D8	36	GAPDH	225546	195148
44	D8	37	GAPDH	225122	194693
44	D8	38	GAPDH	224399	193938
44	D8	39	GAPDH	223940	193448
44	D8	40	GAPDH	223245	192721
45	D9	1
45	D9	2
45	D9	3
45	D9	4
45	D9	5
45	D9	6
45	D9	7
45	D9	8
45	D9	9
45	D9	10
45	D9	11
45	D9	12
45	D9	13
45	D9	14
45	D9	15
45	D9	16
45	D9	17
45	D9	18
45	D9	19
45	D9	20
45	D9	21
45	D9	22
45	D9	23
45	D9	24
45	D9	25
45	D9	26
45	D9	27
45	D9	28
45	D9	29
45	D9	30
45	D9	31
45	D9	32
45	D9	33
45	D9	34
45	D9	35
45	D9	36
45	D9	37
45	D9	38
45	D9	39
45	D9	40
46	D10	1
46	D10	2
46	D10	3
46	D10	4
46	D10	5
46	D10	6
46	D10	7
46	D10	8
46	D10	9
46	D10	10
46	D10	11
46	D10	12
46	D10	13
46	D10	14
46	D10	15
46	D10	16
46	D10	17
46	D10	18
46	D10	19
46	D10	20
46	D10	21
46	D10	22
46	D10	23
46	D10	24
46	D10	25
46	D10	26
46	D10	27
46	D10	28
46	D10	29
46	D10	30
46	D10	31
46	D10	32
46	D10	33
46	D10	34
46	D10	35
46	D10	36
46	D10	37
46	D10	38
46	D10	39
46	D10	40
47	D11	1
47	D11	2
47	D11	3
47	D11	4
47	D11	5
47	D11	6
47	D11	7
47	D11	8
47	D11	9
47	D11	10
47	D11	11
47	D11	12
47	D11	13
47	D11	14
47	D11	15
47	D11	16
47	D11	17
47	D11	18
47	D11	19
47	D11	20
47	D11	21
47	D11	22
47	D11	23
47	D11	24
47	D11	25
47	D11	26
47	D11	27
47	D11	28
47	D11	29
47	D11	30
47	D11	31
47	D11	32
47	D11	33
47	D11	34
47	D11	35
47	D11	36
47	D11	37
47	D11	38
47	D11	39
47	D11	40
48	D12	1
48	D12	2
48	D12	3
48	D12	4
48	D12	5
48	D12	6
48	D12	7
48	D12	8
48	D12	9
48	D12	10
48	D12	11
48	D12	12
48	D12	13
48	D12	14
48	D12	15
48	D12	16
48	D12	17
48	D12	18
48	D12	19
48	D12	20
48	D12	21
48	D12	22
48	D12	23
48	D12	24
48	D12	25
48	D12	26
48	D12	27
48	D12	28
48	D12	29
48	D12	30
48	D12	31
48	D12	32
48	D12	33
48	D12	34
48	D12	35
48	D12	36
48	D12	37
48	D12	38
48	D12	39
48	D12	40
49	E1	1
49	E1	2
49	E1	3
49	E1	4
49	E1	5
49	E1	6
49	E1	7
49	E1	8
49	E1	9
49	E1	10
49	E1	11
49	E1	12
49	E1	13
49	E1	14
49	E1	15
49	E1	16
49	E1	17
49	E1	18
49	E1	19
49	E1	20
49	E1	21
49	E1	22
49	E1	23
49	E1	24
49	E1	25
49	E1	26
49	E1	27
49	E1	28
49	E1	29
49	E1	30
49	E1	31
49	E1	32
49	E1	33
49	E1	34
49	E1	35
49	E1	36
49	E1	37
49	E1	38
49	E1	39
49	E1	40
50	E2	1
[truncated: 1,879 more rows]

## Sheet: Results
Block Type	96-Well 0.2-mL Block
Calibration Background is expired	No
Calibration Background performed on	06-16-2021
Calibration Pure Dye ABY is expired	No
Calibration Pure Dye ABY performed on	06-16-2021
Calibration Pure Dye FAM is expired	No
Calibration Pure Dye FAM performed on	06-16-2021
Calibration Pure Dye JUN is expired	No
Calibration Pure Dye JUN performed on	06-16-2021
Calibration Pure Dye ROX is expired	No
Calibration Pure Dye ROX performed on	06-16-2021
Calibration Pure Dye SYBR is expired	No
Calibration Pure Dye SYBR performed on	06-16-2021
Calibration Pure Dye VIC is expired	No
Calibration Pure Dye VIC performed on	06-16-2021
Calibration ROI is expired	No
Calibration ROI performed on	06-16-2021
Calibration Uniformity is expired	No
Calibration Uniformity performed on	06-16-2021
Chemistry	SYBR_GREEN
Date Created	2023-03-22 17:44:12 PM CST
Experiment Barcode
Experiment Comment
Experiment File Name	D:\YXL\LSS\2023-03-22-LSS-C2-C3.eds
Experiment Name	2023-03-22-LSS-C2-C3
Experiment Run End Time	2023-03-22 17:45:22 PM CST
Experiment Type	Comparative Cт (ΔΔCт)
Instrument Name	2721221061141
Instrument Serial Number	2721221061141
Instrument Type	QuantStudio™ 1 System
Passive Reference
Post-read Stage/Step
Pre-read Stage/Step
Quantification Cycle Method	Ct
Signal Smoothing On	true
Stage where Melt Analysis is performed	Stage3
Stage/ Cycle where Ct Analysis is performed	Stage2, Step2
User Name
Well	Well Position	Omit	Sample Name	Target Name	Task	Reporter	Quencher	Quantity	Quantity Mean	Quantity SD	RQ	RQ Min	RQ Max	CT	Ct Mean	Ct SD	Delta Ct	Delta Ct Mean	Delta Ct SD	Delta Ct SE	Delta Delta Ct	Automatic Ct Threshold	Ct Threshold	Automatic Baseline	Baseline Start	Baseline End	Amp Status	Comments	Cq Conf	CQCONF	EXPFAIL	Tm1	Tm2	Tm3	Tm4
8	A8	FALSE	CK	GAPDH	UNKNOWN	SYBR	None							Undetermined								TRUE	20118.8	TRUE	3	39	No Amp		0	Y	Y	59.9994
30	C6	FALSE	LSS-3	GAPDH	UNKNOWN	SYBR	None							20.0989	20.0989			-5.91261				TRUE	20118.8	TRUE	3	13	Amp		0.972403	N	N	84.0275
31	C7	FALSE	C2-3	GAPDH	UNKNOWN	SYBR	None							20.5296	20.5296			-5.39632				TRUE	20118.8	TRUE	3	13	Amp		0.987335	N	N	84.3298
32	C8	FALSE	C3-3	GAPDH	UNKNOWN	SYBR	None							19.7502	19.7502			-6.23778				TRUE	20118.8	TRUE	3	11	Amp		0.987949	N	N	84.4809
42	D6	FALSE	LSS-2	GAPDH	UNKNOWN	SYBR	None							20.105	20.105			-5.78471				TRUE	20118.8	TRUE	3	12	Amp		0.978869	N	N	84.0275
43	D7	FALSE	C2-2	GAPDH	UNKNOWN	SYBR	None							20.4442	20.4442			-5.0928				TRUE	20118.8	TRUE	3	11	Amp		0.98708	N	N	84.3298
44	D8	FALSE	C3-2	GAPDH	UNKNOWN	SYBR	None							19.6172	19.6172			-6.09158				TRUE	20118.8	TRUE	3	10	Amp		0.979832	N	N	84.4809
54	E6	FALSE	LSS-1	GAPDH	UNKNOWN	SYBR	None							20.314	20.314			-5.50582				TRUE	20118.8	TRUE	3	11	Amp		0.974857	N	N	84.0275
55	E7	FALSE	C2-1	GAPDH	UNKNOWN	SYBR	None							20.3115	20.3115			-5.36183				TRUE	20118.8	TRUE	3	12	Amp		0.98279	N	N	84.1787
56	E8	FALSE	C3-1	GAPDH	UNKNOWN	SYBR	None							19.9111	19.9111			-5.95452				TRUE	20118.8	TRUE	3	14	Amp		0.988634	N	N	84.3298
66	F6	FALSE	LSS-3	LSS	UNKNOWN	SYBR	None							26.0115	26.0115							TRUE	19819.6	TRUE	3	19	Amp		0.96886	N	N	81.0051
67	F7	FALSE	C2-3	LSS	UNKNOWN	SYBR	None							25.926	25.926							TRUE	19819.6	TRUE	3	16	Amp		0.989332	N	N	80.854
68	F8	FALSE	C3-3	LSS	UNKNOWN	SYBR	None							25.988	25.988							TRUE	19819.6	TRUE	3	17	Amp		0.987142	N	N	81.0051
78	G6	FALSE	LSS-2	LSS	UNKNOWN	SYBR	None							25.8897	25.8897							TRUE	19819.6	TRUE	3	19	Amp		0.974988	N	N	81.0051
79	G7	FALSE	C2-2	LSS	UNKNOWN	SYBR	None							25.537	25.537							TRUE	19819.6	TRUE	3	17	Amp		0.98375	N	N	81.0051
80	G8	FALSE	C3-2	LSS	UNKNOWN	SYBR	None							25.7088	25.7088							TRUE	19819.6	TRUE	3	18	Amp		0.984748	N	N	81.0051
90	H6	FALSE	LSS-1	LSS	UNKNOWN	SYBR	None							25.8198	25.8198							TRUE	19819.6	TRUE	3	19	Amp		0.978893	N	N	81.0051
91	H7	FALSE	C2-1	LSS	UNKNOWN	SYBR	None							25.6733	25.6733							TRUE	19819.6	TRUE	3	16	Amp		0.989338	N	N	81.0051
92	H8	FALSE	C3-1	LSS	UNKNOWN	SYBR	None							25.8656	25.8656							TRUE	19819.6	TRUE	3	18	Amp		0.980971	N	N	81.1562
Analysis Type	Singleplex
Endogenous Control	LSS
RQ Min/Max Confidence Level	95.0
Reference Sample	CK

## Sheet: 结果分析
	LSS-CT值	GAPDH-CT值	r（LSS-GAPDH）-CT值	average(WT)	r（LSS-GAPDH）-average(WT)	2^(-rr)	mean	SD
LSS-3	26.0115	20.0989	5.91261		0.178234	0.883784
LSS-2	25.8897	20.105	5.78471		0.0503311	0.965715
LSS-1	25.8198	20.314	5.50582	5.73438	-0.228565	1.17167	1.00706	0.148328
C2-3	25.926	20.5296	5.39632		-0.338064	1.26406
C2-2	25.537	20.4442	5.0928		-0.641584	1.56004
C2-1	25.6733	20.3115	5.36183		-0.372555	1.29464	1.37291	0.162776
C3-3	25.988	19.7502	6.23778		0.503399	0.705443
C3-2	25.7088	19.6172	6.09158		0.357197	0.78068
C3-1	25.8656	19.9111	5.95452		0.220135	0.858485	0.781536	0.0765248
		MEAN
	P	1.00706
	C1	1.37291
	C2	0.781536

## Sheet: Melt Curve Raw Data
Block Type	96-Well 0.2-mL Block
Calibration Background is expired	No
Calibration Background performed on	06-16-2021
Calibration Pure Dye ABY is expired	No
Calibration Pure Dye ABY performed on	06-16-2021
Calibration Pure Dye FAM is expired	No
Calibration Pure Dye FAM performed on	06-16-2021
Calibration Pure Dye JUN is expired	No
Calibration Pure Dye JUN performed on	06-16-2021
Calibration Pure Dye ROX is expired	No
Calibration Pure Dye ROX performed on	06-16-2021
Calibration Pure Dye SYBR is expired	No
Calibration Pure Dye SYBR performed on	06-16-2021
Calibration Pure Dye VIC is expired	No
Calibration Pure Dye VIC performed on	06-16-2021
Calibration ROI is expired	No
Calibration ROI performed on	06-16-2021
Calibration Uniformity is expired	No
Calibration Uniformity performed on	06-16-2021
Chemistry	SYBR_GREEN
Date Created	2023-03-22 17:44:12 PM CST
Experiment Barcode
Experiment Comment
Experiment File Name	D:\YXL\LSS\2023-03-22-LSS-C2-C3.eds
Experiment Name	2023-03-22-LSS-C2-C3
Experiment Run End Time	2023-03-22 17:45:22 PM CST
Experiment Type	Comparative Cт (ΔΔCт)
Instrument Name	2721221061141
Instrument Serial Number	2721221061141
Instrument Type	QuantStudio™ 1 System
Passive Reference
Post-read Stage/Step
Pre-read Stage/Step
Quantification Cycle Method	Ct
Signal Smoothing On	true
Stage where Melt Analysis is performed	Stage3
Stage/ Cycle where Ct Analysis is performed	Stage2, Step2
User Name
Well	Well Position	Reading	Temperature	Fluorescence	Derivative	Target Name
8	A8	1	59.9994	19517.9	2643.89	GAPDH
8	A8	2	60.3016	19635.8	2549.01	GAPDH
8	A8	3	60.6039	18720	2457.54	GAPDH
8	A8	4	60.9061	17957.6	2368.3	GAPDH
8	A8	5	61.2084	17169.6	2280.17	GAPDH
8	A8	6	61.5106	16965	2191.87	GAPDH
8	A8	7	61.8128	15861	2101.71	GAPDH
8	A8	8	62.1151	15565.9	2007.86	GAPDH
8	A8	9	62.4173	14377.3	1909.01	GAPDH
8	A8	10	62.7196	13940.3	1804.8	GAPDH
8	A8	11	63.0218	13520.4	1696.14	GAPDH
8	A8	12	63.324	13017.9	1585.48	GAPDH
8	A8	13	63.6263	12120.1	1476.85	GAPDH
8	A8	14	63.9285	12045.3	1375.39	GAPDH
8	A8	15	64.2308	11415.2	1286.04	GAPDH
8	A8	16	64.533	11057.4	1212.26	GAPDH
8	A8	17	64.8353	11125.7	1155.14	GAPDH
8	A8	18	65.1375	10376	1112.98	GAPDH
8	A8	19	65.4397	9940.37	1080.92	GAPDH
8	A8	20	65.742	10081.2	1051.18	GAPDH
8	A8	21	66.0442	9904.71	1014.36	GAPDH
8	A8	22	66.3465	8809.09	962.498	GAPDH
8	A8	23	66.6487	9065.26	892.55	GAPDH
8	A8	24	66.9509	8799.17	808.686	GAPDH
8	A8	25	67.2532	7819.92	721.864	GAPDH
8	A8	26	67.5554	8336.99	646.812	GAPDH
8	A8	27	67.8577	8208.93	597.516	GAPDH
8	A8	28	68.1599	7917.63	582.622	GAPDH
8	A8	29	68.4621	7621.26	601.859	GAPDH
8	A8	30	68.7644	8003.17	644.686	GAPDH
8	A8	31	69.0666	8003.29	692.366	GAPDH
8	A8	32	69.3689	7317.54	723.71	GAPDH
8	A8	33	69.6711	7041.35	722.586	GAPDH
8	A8	34	69.9733	6776.67	683.74	GAPDH
8	A8	35	70.2756	6371.09	614.138	GAPDH
8	A8	36	70.5778	6622.31	529.676	GAPDH
8	A8	37	70.8801	6061.61	449.455	GAPDH
8	A8	38	71.1823	6426.64	390.323	GAPDH
8	A8	39	71.4845	6174.56	363.167	GAPDH
8	A8	40	71.7868	6453.56	371.074	GAPDH
8	A8	41	72.089	6139.01	408.903	GAPDH
8	A8	42	72.3913	5959.13	464.061	GAPDH
8	A8	43	72.6935	6554.45	518.872	GAPDH
8	A8	44	72.9958	5469.53	554.963	GAPDH
8	A8	45	73.298	5647.89	559.138	GAPDH
8	A8	46	73.6002	5252.52	528.743	GAPDH
8	A8	47	73.9025	5041.06	473.768	GAPDH
8	A8	48	74.2047	5054.89	413.703	GAPDH
8	A8	49	74.507	4924.81	369.724	GAPDH
8	A8	50	74.8092	5456.81	355.411	GAPDH
8	A8	51	75.1114	5226.7	370.54	GAPDH
8	A8	52	75.4137	5008.51	401.145	GAPDH
8	A8	53	75.7159	4937.79	425.869	GAPDH
8	A8	54	76.0182	4289.36	425.383	GAPDH
8	A8	55	76.3204	4868.4	390.394	GAPDH
8	A8	56	76.6226	3881.01	325.021	GAPDH
8	A8	57	76.9249	4154.13	75.6573	GAPDH
8	A8	58	77.2271	5037.94	-163.267	GAPDH
8	A8	59	77.5294	4204.93	-317.434	GAPDH
8	A8	60	77.8316	4439.5	-344.838	GAPDH
8	A8	61	78.1338	4985.08	-238.036	GAPDH
8	A8	62	78.4361	4449.6	-29.4834	GAPDH
8	A8	63	78.7383	5097.1	212.162	GAPDH
8	A8	64	79.0406	3966.85	344.939	GAPDH
8	A8	65	79.3428	4187.92	362.619	GAPDH
8	A8	66	79.6451	3651.14	331.29	GAPDH
8	A8	67	79.9473	3550.68	132.941	GAPDH
8	A8	68	80.2495	3892.4	-120.369	GAPDH
8	A8	69	80.5518	5149.06	-304.623	GAPDH
8	A8	70	80.854	3961.72	-357.495	GAPDH
8	A8	71	81.1562	4240.23	-279.503	GAPDH
8	A8	72	81.4585	4279.44	-122.578	GAPDH
8	A8	73	81.7607	3774.74	46.3167	GAPDH
8	A8	74	82.063	3791.99	180.175	GAPDH
8	A8	75	82.3652	3972.3	264.636	GAPDH
8	A8	76	82.6674	4387.32	306.553	GAPDH
8	A8	77	82.9697	3217.34	313.6	GAPDH
8	A8	78	83.2719	3739	283.012	GAPDH
8	A8	79	83.5742	3560.04	206.596	GAPDH
8	A8	80	83.8764	3352.25	84.4209	GAPDH
8	A8	81	84.1787	3645.15	-66.7616	GAPDH
8	A8	82	84.4809	3856.05	-218.341	GAPDH
8	A8	83	84.7831	3632.73	-343.875	GAPDH
8	A8	84	85.0854	3513.11	-430.88	GAPDH
8	A8	85	85.3876	3932.11	-481.44	GAPDH
8	A8	86	85.6899	3424.7	-502.324	GAPDH
8	A8	87	85.9921	4115.53	-493.638	GAPDH
8	A8	88	86.2943	3792.61	-446.038	GAPDH
8	A8	89	86.5966	3854.46	-349.595	GAPDH
8	A8	90	86.8988	3434.44	-208.147	GAPDH
8	A8	91	87.2011	4125.75	-48.0578	GAPDH
8	A8	92	87.5033	2722.31	86.9405	GAPDH
8	A8	93	87.8055	3494.39	154.641	GAPDH
8	A8	94	88.1078	3228.18	137.395	GAPDH
8	A8	95	88.41	3857.09	55.0226	GAPDH
8	A8	96	88.7123	3584.2	-42.6161	GAPDH
8	A8	97	89.0145	3261.47	-101.422	GAPDH
8	A8	98	89.3167	3596.26	-92.4487	GAPDH
8	A8	99	89.619	3226.65	-26.7609	GAPDH
8	A8	100	89.9212	3050.31	53.0544	GAPDH
8	A8	101	90.2235	2817.95	98.6662	GAPDH
8	A8	102	90.5257	3556.74	83.3289	GAPDH
8	A8	103	90.828	3046.15	15.3097	GAPDH
8	A8	104	91.1302	3569.16	-69.3981	GAPDH
8	A8	105	91.4324	3196.24	-129.748	GAPDH
8	A8	106	91.7347	2464.91	-142.799	GAPDH
8	A8	107	92.0369	3626.67	-112.256	GAPDH
8	A8	108	92.3392	2811.94	-58.3806	GAPDH
8	A8	109	92.6414	3005.53	0.31424	GAPDH
8	A8	110	92.9436	3207.25	58.0167	GAPDH
8	A8	111	93.2459	2551.79	118.272	GAPDH
8	A8	112	93.5481	2877.1	182.955	GAPDH
8	A8	113	93.8504	2302.77	245.66	GAPDH
8	A8	114	94.1526	2985.77	295.319	GAPDH
8	A8	115	94.4548	2802.03	322.099	GAPDH
8	A8	116	94.7571	2705.36	326.583	GAPDH
30	C6	1	59.9994	207490	6551.07	GAPDH
30	C6	2	60.3016	206304	6553.35	GAPDH
30	C6	3	60.6039	204903	6533.55	GAPDH
30	C6	4	60.9061	203095	6463.65	GAPDH
30	C6	5	61.2084	201366	6334.99	GAPDH
30	C6	6	61.5106	199003	6164.54	GAPDH
30	C6	7	61.8128	197089	5987.18	GAPDH
30	C6	8	62.1151	194494	5838.41	GAPDH
30	C6	9	62.4173	193376	5738.17	GAPDH
30	C6	10	62.7196	191880	5685.23	GAPDH
30	C6	11	63.0218	190595	5662.97	GAPDH
30	C6	12	63.324	187570	5651.18	GAPDH
30	C6	13	63.6263	186597	5634.52	GAPDH
30	C6	14	63.9285	184596	5604.79	GAPDH
30	C6	15	64.2308	182898	5558.7	GAPDH
30	C6	16	64.533	181108	5495.88	GAPDH
30	C6	17	64.8353	179660	5419.8	GAPDH
30	C6	18	65.1375	177791	5339.36	GAPDH
30	C6	19	65.4397	175480	5267.47	GAPDH
30	C6	20	65.742	174300	5215.98	GAPDH
30	C6	21	66.0442	173004	5189.85	GAPDH
30	C6	22	66.3465	171347	5185.14	GAPDH
30	C6	23	66.6487	169553	5191.96	GAPDH
30	C6	24	66.9509	167745	5199.47	GAPDH
30	C6	25	67.2532	166073	5199.46	GAPDH
30	C6	26	67.5554	164585	5187.03	GAPDH
30	C6	27	67.8577	163309	5160.71	GAPDH
30	C6	28	68.1599	161004	5122.98	GAPDH
30	C6	29	68.4621	159357	5080.28	GAPDH
30	C6	30	68.7644	158177	5041.03	GAPDH
30	C6	31	69.0666	156783	5011.19	GAPDH
30	C6	32	69.3689	154971	4990.52	GAPDH
30	C6	33	69.6711	153615	4971.81	GAPDH
30	C6	34	69.9733	151795	4944.01	GAPDH
30	C6	35	70.2756	150598	4897.89	GAPDH
30	C6	36	70.5778	148528	4831.03	GAPDH
30	C6	37	70.8801	146710	4753.29	GAPDH
30	C6	38	71.1823	145820	4673.16	GAPDH
30	C6	39	71.4845	143976	4602.38	GAPDH
30	C6	40	71.7868	142880	4548.06	GAPDH
30	C6	41	72.089	141553	4511.45	GAPDH
30	C6	42	72.3913	139924	4490.87	GAPDH
30	C6	43	72.6935	138432	4485.79	GAPDH
30	C6	44	72.9958	137184	4498.42	GAPDH
30	C6	45	73.298	136227	4531.67	GAPDH
30	C6	46	73.6002	134182	4584.78	GAPDH
30	C6	47	73.9025	133669	4651.04	GAPDH
30	C6	48	74.2047	131479	4719.43	GAPDH
30	C6	49	74.507	129996	4779.08	GAPDH
30	C6	50	74.8092	128333	4822.66	GAPDH
30	C6	51	75.1114	127157	4847.07	GAPDH
30	C6	52	75.4137	125440	4848.23	GAPDH
30	C6	53	75.7159	124259	4823.86	GAPDH
30	C6	54	76.0182	121885	4777.01	GAPDH
30	C6	55	76.3204	120239	4715.59	GAPDH
30	C6	56	76.6226	119240	4655.34	GAPDH
30	C6	57	76.9249	118450	4612.12	GAPDH
30	C6	58	77.2271	116484	4593.16	GAPDH
30	C6	59	77.5294	115297	4593.62	GAPDH
30	C6	60	77.8316	113002	4602.15	GAPDH
30	C6	61	78.1338	112104	4610.64	GAPDH
30	C6	62	78.4361	110407	4619.87	GAPDH
30	C6	63	78.7383	109656	4636.57	GAPDH
30	C6	64	79.0406	108419	4666.31	GAPDH
30	C6	65	79.3428	106069	4710.25	GAPDH
30	C6	66	79.6451	104353	4770.47	GAPDH
30	C6	67	79.9473	103602	4862.16	GAPDH
30	C6	68	80.2495	101850	5023.98	GAPDH
30	C6	69	80.5518	100372	5311.86	GAPDH
30	C6	70	80.854	99113	5802.55	GAPDH
30	C6	71	81.1562	96858.5	6583.05	GAPDH
30	C6	72	81.4585	94533.9	7742.31	GAPDH
30	C6	73	81.7607	93047	9360.45	GAPDH
30	C6	74	82.063	89013.3	11492.8	GAPDH
30	C6	75	82.3652	84269.5	14147.8	GAPDH
30	C6	76	82.6674	77494.1	17256.9	GAPDH
30	C6	77	82.9697	70601.4	20640.6	GAPDH
30	C6	78	83.2719	62946.6	23978.6	GAPDH
30	C6	79	83.5742	51118	26809.7	GAPDH
30	C6	80	83.8764	35658	28596.5	GAPDH
30	C6	81	84.1787	20591.1	28864.5	GAPDH
30	C6	82	84.4809	12905.8	27378.9	GAPDH
30	C6	83	84.7831	11411.3	24272.8	GAPDH
30	C6	84	85.0854	10408.7	20043	GAPDH
30	C6	85	85.3876	10308.6	15398.1	GAPDH
30	C6	86	85.6899	9484.37	11027.7	GAPDH
30	C6	87	85.9921	8671.57	7407.58	GAPDH
30	C6	88	86.2943	8319.87	4727.82	GAPDH
30	C6	89	86.5966	8504.76	3002.15	GAPDH
30	C6	90	86.8988	8381.28	1933.34	GAPDH
30	C6	91	87.2011	8544.08	1320.74	GAPDH
30	C6	92	87.5033	7445.59	1002.1	GAPDH
30	C6	93	87.8055	7784.03	866.994	GAPDH
30	C6	94	88.1078	7159.13	845.769	GAPDH
30	C6	95	88.41	7046.3	894.303	GAPDH
30	C6	96	88.7123	6826.1	982.535	GAPDH
30	C6	97	89.0145	6158.19	1086.37	GAPDH
30	C6	98	89.3167	5001.54	1181.97	GAPDH
30	C6	99	89.619	4940.53	1244.29	GAPDH
30	C6	100	89.9212	4788.63	1251.66	GAPDH
30	C6	101	90.2235	3863.13	1193.75	GAPDH
30	C6	102	90.5257	4400.75	1077.13	GAPDH
30	C6	103	90.828	4371.52	923.522	GAPDH
30	C6	104	91.1302	3948.31	760.836	GAPDH
30	C6	105	91.4324	3937.12	611.884	GAPDH
30	C6	106	91.7347	3252.02	487.123	GAPDH
30	C6	107	92.0369	3916.62	385.003	GAPDH
30	C6	108	92.3392	3967.18	298.547	GAPDH
30	C6	109	92.6414	3367.01	222.773	GAPDH
30	C6	110	92.9436	3776.42	157.652	GAPDH
30	C6	111	93.2459	3822.59	105.401	GAPDH
30	C6	112	93.5481	3448.52	65.4766	GAPDH
30	C6	113	93.8504	3023.87	31.8574	GAPDH
30	C6	114	94.1526	3989.47	-5.33936	GAPDH
30	C6	115	94.4548	3538.66	-55.3032	GAPDH
30	C6	116	94.7571	3294.73	-122.198	GAPDH
31	C7	1	59.9994	194980	5328.46	GAPDH
31	C7	2	60.3016	193997	5354.88	GAPDH
31	C7	3	60.6039	193476	5376.17	GAPDH
31	C7	4	60.9061	191395	5380.29	GAPDH
31	C7	5	61.2084	190206	5364.72	GAPDH
31	C7	6	61.5106	188136	5337.96	GAPDH
31	C7	7	61.8128	186437	5313.28	GAPDH
31	C7	8	62.1151	184403	5299.79	GAPDH
31	C7	9	62.4173	183510	5296.94	GAPDH
31	C7	10	62.7196	181571	5296.51	GAPDH
31	C7	11	63.0218	179850	5289.36	GAPDH
31	C7	12	63.324	177891	5271.74	GAPDH
31	C7	13	63.6263	176017	5246.03	GAPDH
31	C7	14	63.9285	174536	5217.05	GAPDH
31	C7	15	64.2308	173488	5187.72	GAPDH
31	C7	16	64.533	171163	5157.06	GAPDH
31	C7	17	64.8353	169718	5122.18	GAPDH
31	C7	18	65.1375	168124	5081.4	GAPDH
31	C7	19	65.4397	166631	5036.66	GAPDH
31	C7	20	65.742	164446	4993.41	GAPDH
31	C7	21	66.0442	163500	4957.95	GAPDH
31	C7	22	66.3465	161172	4933.54	GAPDH
31	C7	23	66.6487	160602	4918.4	GAPDH
31	C7	24	66.9509	158520	4906.76	GAPDH
31	C7	25	67.2532	157214	4892.92	GAPDH
31	C7	26	67.5554	154929	4874.53	GAPDH
31	C7	27	67.8577	153693	4853.23	GAPDH
31	C7	28	68.1599	152678	4832.29	GAPDH
31	C7	29	68.4621	150867	4814.19	GAPDH
31	C7	30	68.7644	149218	4799.69	GAPDH
31	C7	31	69.0666	148013	4788.65	GAPDH
31	C7	32	69.3689	145963	4780.43	GAPDH
31	C7	33	69.6711	145288	4773.3	GAPDH
31	C7	34	69.9733	143578	4763.84	GAPDH
31	C7	35	70.2756	141336	4747.84	GAPDH
31	C7	36	70.5778	140759	4722.62	GAPDH
31	C7	37	70.8801	138608	4689.2	GAPDH
31	C7	38	71.1823	136997	4652.25	GAPDH
31	C7	39	71.4845	135561	4616.92	GAPDH
31	C7	40	71.7868	134731	4583.91	GAPDH
31	C7	41	72.089	133428	4545.61	GAPDH
31	C7	42	72.3913	131320	4501.49	GAPDH
31	C7	43	72.6935	129890	4451.19	GAPDH
31	C7	44	72.9958	128605	4403.62	GAPDH
31	C7	45	73.298	127666	4373.15	GAPDH
31	C7	46	73.6002	126368	4370.3	GAPDH
31	C7	47	73.9025	125241	4393.48	GAPDH
31	C7	48	74.2047	123718	4428.51	GAPDH
31	C7	49	74.507	122050	4456.07	GAPDH
31	C7	50	74.8092	120444	4462.02	GAPDH
31	C7	51	75.1114	119502	4444.02	GAPDH
31	C7	52	75.4137	117460	4410.68	GAPDH
31	C7	53	75.7159	116723	4375.49	GAPDH
31	C7	54	76.0182	115429	4349.48	GAPDH
31	C7	55	76.3204	113605	4337.64	GAPDH
31	C7	56	76.6226	112228	4339.76	GAPDH
31	C7	57	76.9249	111561	4354.21	GAPDH
31	C7	58	77.2271	109210	4381.03	GAPDH
31	C7	59	77.5294	108249	4421.69	GAPDH
31	C7	60	77.8316	107269	4475.44	GAPDH
31	C7	61	78.1338	105692	4534.81	GAPDH
31	C7	62	78.4361	104118	4584.4	GAPDH
31	C7	63	78.7383	102691	4603.4	GAPDH
31	C7	64	79.0406	100593	4588.33	GAPDH
31	C7	65	79.3428	99153.8	4535.08	GAPDH
31	C7	66	79.6451	98810.9	4466.23	GAPDH
31	C7	67	79.9473	97402.7	4411.02	GAPDH
31	C7	68	80.2495	95414.7	4398.16	GAPDH
31	C7	69	80.5518	94550.6	4450.15	GAPDH
31	C7	70	80.854	93168.7	4586.32	GAPDH
31	C7	71	81.1562	91554.4	4795.73	GAPDH
31	C7	72	81.4585	89847.1	5144.18	GAPDH
31	C7	73	81.7607	88095.2	5714.84	GAPDH
31	C7	74	82.063	86416.3	6635.92	GAPDH
31	C7	75	82.3652	84935.9	8069.8	GAPDH
31	C7	76	82.6674	82097	10168.1	GAPDH
31	C7	77	82.9697	78336.8	12989.8	GAPDH
31	C7	78	83.2719	73457.1	16402.9	GAPDH
31	C7	79	83.5742	63735	20016	GAPDH
31	C7	80	83.8764	45047.5	23203.2	GAPDH
31	C7	81	84.1787	24493.9	25253.3	GAPDH
31	C7	82	84.4809	13201	25608.9	GAPDH
31	C7	83	84.7831	8892.72	24090.7	GAPDH
31	C7	84	85.0854	7935.62	20984.6	GAPDH
31	C7	85	85.3876	7501.88	16939.6	GAPDH
31	C7	86	85.6899	7069.88	12727.2	GAPDH
31	C7	87	85.9921	6821.37	8987.85	GAPDH
31	C7	88	86.2943	6351.92	6078.06	GAPDH
31	C7	89	86.5966	5821.46	3961.06	GAPDH
31	C7	90	86.8988	5541.81	2459.53	GAPDH
31	C7	91	87.2011	5945.9	1595.38	GAPDH
31	C7	92	87.5033	5279.87	1129.5	GAPDH
31	C7	93	87.8055	5246.41	892.679	GAPDH
31	C7	94	88.1078	5013.45	788.021	GAPDH
31	C7	95	88.41	4728.54	769.799	GAPDH
31	C7	96	88.7123	4655.93	818.758	GAPDH
31	C7	97	89.0145	4518.83	922.399	GAPDH
31	C7	98	89.3167	3380.6	1061.51	GAPDH
31	C7	99	89.619	2599.96	1203.86	GAPDH
31	C7	100	89.9212	1815.71	1307.34	GAPDH
31	C7	101	90.2235	1451.23	1332.76	GAPDH
31	C7	102	90.5257	2174.2	1259.96	GAPDH
31	C7	103	90.828	1531.96	1097.41	GAPDH
31	C7	104	91.1302	1750.12	878.206	GAPDH
31	C7	105	91.4324	1259.26	645.427	GAPDH
31	C7	106	91.7347	1511.46	436.085	GAPDH
31	C7	107	92.0369	2063.73	272.479	GAPDH
31	C7	108	92.3392	1568.05	161.923	GAPDH
31	C7	109	92.6414	1275.59	100.067	GAPDH
31	C7	110	92.9436	1334.42	73.5508	GAPDH
31	C7	111	93.2459	1177.09	62.2803	GAPDH
31	C7	112	93.5481	1714.57	43.8237	GAPDH
31	C7	113	93.8504	1114.77	-0.0283203	GAPDH
31	C7	114	94.1526	1389.54	-77.8042	GAPDH
31	C7	115	94.4548	1473.43	-187.213	GAPDH
31	C7	116	94.7571	1224.55	-318.383	GAPDH
32	C8	1	59.9994	196353	5233.65	GAPDH
32	C8	2	60.3016	196184	5289.9	GAPDH
32	C8	3	60.6039	196057	5352.58	GAPDH
32	C8	4	60.9061	194661	5394.96	GAPDH
32	C8	5	61.2084	192315	5396.44	GAPDH
32	C8	6	61.5106	190618	5353.29	GAPDH
32	C8	7	61.8128	188466	5280.32	GAPDH
32	C8	8	62.1151	186225	5202.72	GAPDH
32	C8	9	62.4173	184534	5143.61	GAPDH
32	C8	10	62.7196	183762	5115.01	GAPDH
32	C8	11	63.0218	181998	5115.66	GAPDH
32	C8	12	63.324	180037	5135.3	GAPDH
32	C8	13	63.6263	178349	5160.72	GAPDH
32	C8	14	63.9285	177198	5180.07	GAPDH
32	C8	15	64.2308	175065	5184.79	GAPDH
32	C8	16	64.533	173214	5170.12	GAPDH
32	C8	17	64.8353	172108	5135.81	GAPDH
32	C8	18	65.1375	169816	5086.52	GAPDH
32	C8	19	65.4397	168246	5031.62	GAPDH
32	C8	20	65.742	166438	4982.58	GAPDH
32	C8	21	66.0442	165214	4948.86	GAPDH
32	C8	22	66.3465	163373	4933.63	GAPDH
32	C8	23	66.6487	161896	4931.9	GAPDH
32	C8	24	66.9509	160761	4932.83	GAPDH
32	C8	25	67.2532	158627	4925.15	GAPDH
32	C8	26	67.5554	156934	4902.8	GAPDH
32	C8	27	67.8577	155437	4867.34	GAPDH
32	C8	28	68.1599	153299	4825.48	GAPDH
32	C8	29	68.4621	152761	4784.13	GAPDH
32	C8	30	68.7644	151147	4746.86	GAPDH
32	C8	31	69.0666	149207	4714.12	GAPDH
32	C8	32	69.3689	147928	4686.17	GAPDH
32	C8	33	69.6711	146377	4665.26	GAPDH
32	C8	34	69.9733	144858	4654.46	GAPDH
32	C8	35	70.2756	143569	4653.97	GAPDH
32	C8	36	70.5778	142203	4658.69	GAPDH
32	C8	37	70.8801	140914	4659.8	GAPDH
32	C8	38	71.1823	138494	4649.76	GAPDH
32	C8	39	71.4845	137117	4627.12	GAPDH
32	C8	40	71.7868	135958	4597.02	GAPDH
32	C8	41	72.089	134730	4559.63	GAPDH
32	C8	42	72.3913	133241	4527.54	GAPDH
32	C8	43	72.6935	131828	4505.14	GAPDH
32	C8	44	72.9958	130358	4488.32	GAPDH
32	C8	45	73.298	128937	4471.67	GAPDH
32	C8	46	73.6002	127657	4451.91	GAPDH
32	C8	47	73.9025	126284	4429.21	GAPDH
32	C8	48	74.2047	124907	4407.16	GAPDH
32	C8	49	74.507	123205	4391.92	GAPDH
32	C8	50	74.8092	122283	4390.58	GAPDH
32	C8	51	75.1114	120769	4407.72	GAPDH
32	C8	52	75.4137	119314	4441.81	GAPDH
32	C8	53	75.7159	118438	4483.91	GAPDH
32	C8	54	76.0182	116308	4520.78	GAPDH
32	C8	55	76.3204	114766	4541.41	GAPDH
32	C8	56	76.6226	113077	4542.26	GAPDH
32	C8	57	76.9249	112199	4527.97	GAPDH
32	C8	58	77.2271	110794	4506.7	GAPDH
32	C8	59	77.5294	109269	4485.02	GAPDH
32	C8	60	77.8316	107506	4465.91	GAPDH
32	C8	61	78.1338	106249	4450.58	GAPDH
32	C8	62	78.4361	104962	4440.13	GAPDH
32	C8	63	78.7383	104172	4434.82	GAPDH
32	C8	64	79.0406	102186	4432.02	GAPDH
32	C8	65	79.3428	100795	4426.96	GAPDH
32	C8	66	79.6451	99191.6	4417.28	GAPDH
32	C8	67	79.9473	98088	4408.21	GAPDH
32	C8	68	80.2495	96890.6	4414.11	GAPDH
32	C8	69	80.5518	95383.5	4455.44	GAPDH
32	C8	70	80.854	94258.3	4556.29	GAPDH
32	C8	71	81.1562	92389.5	4704.65	GAPDH
32	C8	72	81.4585	90187.7	4949.08	GAPDH
32	C8	73	81.7607	89991.5	5365.18	GAPDH
32	C8	74	82.063	87535.4	6056.93	GAPDH
32	C8	75	82.3652	86009.1	7160.26	GAPDH
32	C8	76	82.6674	83337.3	8813.49	GAPDH
32	C8	77	82.9697	79947.7	11097.6	GAPDH
32	C8	78	83.2719	76108.4	13954.6	GAPDH
32	C8	79	83.5742	68258.6	17115.6	GAPDH
32	C8	80	83.8764	52138.6	20091.2	GAPDH
32	C8	81	84.1787	31067.6	22266.5	GAPDH
32	C8	82	84.4809	16777.6	23091.3	GAPDH
32	C8	83	84.7831	11437.4	22291.9	GAPDH
32	C8	84	85.0854	9017.54	19993.3	GAPDH
32	C8	85	85.3876	8756.07	16680.2	GAPDH
32	C8	86	85.6899	7970.36	13013.8	GAPDH
32	C8	87	85.9921	7792.35	9601.47	GAPDH
32	C8	88	86.2943	6739.12	6830.93	GAPDH
32	C8	89	86.5966	6039.09	4825.63	GAPDH
32	C8	90	86.8988	6256.68	3099.8	GAPDH
32	C8	91	87.2011	6203.33	1990.6	GAPDH
32	C8	92	87.5033	5733.96	1343.6	GAPDH
32	C8	93	87.8055	5859.41	974.977	GAPDH
32	C8	94	88.1078	5177.33	768.688	GAPDH
32	C8	95	88.41	5211.46	655.839	GAPDH
32	C8	96	88.7123	4812.52	592.532	GAPDH
32	C8	97	89.0145	4539.56	548.774	GAPDH
32	C8	98	89.3167	4218.96	507.22	GAPDH
32	C8	99	89.619	4675.77	464.186	GAPDH
32	C8	100	89.9212	4693.07	426.463	GAPDH
32	C8	101	90.2235	3498.65	402.662	GAPDH
32	C8	102	90.5257	4041.18	393.484	GAPDH
32	C8	103	90.828	2980.29	387.746	GAPDH
32	C8	104	91.1302	3225.55	367.815	GAPDH
32	C8	105	91.4324	3676.06	321.106	GAPDH
32	C8	106	91.7347	3475.18	249.011	GAPDH
32	C8	107	92.0369	3156.86	166.191	GAPDH
32	C8	108	92.3392	3367.41	90.665	GAPDH
32	C8	109	92.6414	2683.49	32.2354	GAPDH
32	C8	110	92.9436	3266.75	-12.4473	GAPDH
32	C8	111	93.2459	2962.73	-55.6304	GAPDH
32	C8	112	93.5481	2979.18	-109.307	GAPDH
32	C8	113	93.8504	3373.62	-178.029	GAPDH
32	C8	114	94.1526	3366.77	-257.702	GAPDH
32	C8	115	94.4548	3382.51	-339.622	GAPDH
32	C8	116	94.7571	3129.68	-416.015	GAPDH
42	D6	1	59.9994	213470	6657.38	GAPDH
42	D6	2	60.3016	212968	6686.16	GAPDH
42	D6	3	60.6039	211748	6689.56	GAPDH
42	D6	4	60.9061	209229	6639.09	GAPDH
42	D6	5	61.2084	207814	6525.57	GAPDH
42	D6	6	61.5106	204795	6363.27	GAPDH
42	D6	7	61.8128	203257	6182.28	GAPDH
42	D6	8	62.1151	201480	6016	GAPDH
42	D6	9	62.4173	199306	5890.81	GAPDH
42	D6	10	62.7196	197128	5820.71	GAPDH
42	D6	11	63.0218	196214	5806.09	GAPDH
42	D6	12	63.324	194165	5834.45	GAPDH
42	D6	13	63.6263	192432	5883.12	GAPDH
42	D6	14	63.9285	190761	5924.73	GAPDH
42	D6	15	64.2308	188864	5935.44	GAPDH
42	D6	16	64.533	187162	5903.36	GAPDH
42	D6	17	64.8353	184569	5833.34	GAPDH
42	D6	18	65.1375	183269	5744.8	GAPDH
42	D6	19	65.4397	180925	5662.92	GAPDH
42	D6	20	65.742	179384	5606.41	GAPDH
42	D6	21	66.0442	178350	5579.01	GAPDH
42	D6	22	66.3465	176047	5568.89	GAPDH
42	D6	23	66.6487	174675	5556.6	GAPDH
42	D6	24	66.9509	172459	5526.46	GAPDH
42	D6	25	67.2532	170762	5474.89	GAPDH
42	D6	26	67.5554	168876	5410.95	GAPDH
42	D6	27	67.8577	167119	5349.91	GAPDH
42	D6	28	68.1599	165728	5304.03	GAPDH
42	D6	29	68.4621	164709	5276.39	GAPDH
42	D6	30	68.7644	162224	5260.97	GAPDH
42	D6	31	69.0666	161035	5247.3	GAPDH
42	D6	32	69.3689	159077	5226.21	GAPDH
42	D6	33	69.6711	157937	5193.39	GAPDH
42	D6	34	69.9733	155631	5149.96	GAPDH
42	D6	35	70.2756	154478	5101.12	GAPDH
42	D6	36	70.5778	152643	5053.63	GAPDH
42	D6	37	70.8801	150898	5013.08	GAPDH
42	D6	38	71.1823	149775	4981.53	GAPDH
42	D6	39	71.4845	147697	4956.32	GAPDH
42	D6	40	71.7868	146568	4931.01	GAPDH
42	D6	41	72.089	144788	4900.58	GAPDH
42	D6	42	72.3913	143253	4861.48	GAPDH
42	D6	43	72.6935	141741	4815.33	GAPDH
42	D6	44	72.9958	140226	4770.2	GAPDH
42	D6	45	73.298	138818	4736.45	GAPDH
42	D6	46	73.6002	137736	4722.51	GAPDH
42	D6	47	73.9025	136126	4731.68	GAPDH
42	D6	48	74.2047	134496	4761.36	GAPDH
42	D6	49	74.507	133008	4804.01	GAPDH
42	D6	50	74.8092	131925	4849.12	GAPDH
42	D6	51	75.1114	129906	4885.54	GAPDH
42	D6	52	75.4137	128771	4904.71	GAPDH
42	D6	53	75.7159	126132	4903.42	GAPDH
42	D6	54	76.0182	125355	4884.7	GAPDH
42	D6	55	76.3204	123901	4855.51	GAPDH
42	D6	56	76.6226	122050	4822.75	GAPDH
42	D6	57	76.9249	120659	4790.53	GAPDH
42	D6	58	77.2271	119044	4760.42	GAPDH
42	D6	59	77.5294	117434	4733.35	GAPDH
42	D6	60	77.8316	116320	4710.56	GAPDH
42	D6	61	78.1338	114901	4692.92	GAPDH
42	D6	62	78.4361	113366	4679.98	GAPDH
42	D6	63	78.7383	111480	4671.24	GAPDH
42	D6	64	79.0406	110655	4669.84	GAPDH
42	D6	65	79.3428	108744	4686.18	GAPDH
42	D6	66	79.6451	107497	4738.88	GAPDH
42	D6	67	79.9473	106341	4852.79	GAPDH
42	D6	68	80.2495	105186	5071.04	GAPDH
42	D6	69	80.5518	102729	5436.32	GAPDH
42	D6	70	80.854	100961	5998.05	GAPDH
42	D6	71	81.1562	99370.8	6833.91	GAPDH
42	D6	72	81.4585	97490.5	8039.39	GAPDH
42	D6	73	81.7607	94837.7	9709.85	GAPDH
42	D6	74	82.063	91702.5	11911.9	GAPDH
42	D6	75	82.3652	86445.5	14652.5	GAPDH
42	D6	76	82.6674	79341.6	17849.9	GAPDH
42	D6	77	82.9697	71811.3	21307.4	GAPDH
42	D6	78	83.2719	64879	24691.5	GAPDH
42	D6	79	83.5742	53123.9	27536.6	GAPDH
42	D6	80	83.8764	37175.4	29307.1	GAPDH
42	D6	81	84.1787	21982.1	29533.3	GAPDH
42	D6	82	84.4809	14851.1	27986.5	GAPDH
42	D6	83	84.7831	12937.5	24807	GAPDH
42	D6	84	85.0854	12201	20500.3	GAPDH
42	D6	85	85.3876	11965.5	15782.1	GAPDH
42	D6	86	85.6899	10391.2	11346.4	GAPDH
42	D6	87	85.9921	10033.7	7670.08	GAPDH
42	D6	88	86.2943	9889.62	4938.11	GAPDH
42	D6	89	86.5966	9713.26	3255.83	GAPDH
42	D6	90	86.8988	9395.12	2209.59	GAPDH
42	D6	91	87.2011	8938.08	1604.98	GAPDH
42	D6	92	87.5033	9191.98	1285.12	GAPDH
42	D6	93	87.8055	8736.13	1143.68	GAPDH
42	D6	94	88.1078	8222.84	1114.56	GAPDH
42	D6	95	88.41	7534.47	1155.34	GAPDH
42	D6	96	88.7123	7494.48	1234.66	GAPDH
42	D6	97	89.0145	7319.68	1325.67	GAPDH
42	D6	98	89.3167	5789.37	1404.12	GAPDH
42	D6	99	89.619	5542.45	1449.1	GAPDH
42	D6	100	89.9212	5472.68	1445.92	GAPDH
42	D6	101	90.2235	5171.17	1389.54	GAPDH
42	D6	102	90.5257	4915.76	1286.15	GAPDH
42	D6	103	90.828	4380.17	1150.41	GAPDH
42	D6	104	91.1302	4637.23	999.417	GAPDH
42	D6	105	91.4324	4255.19	847.304	GAPDH
42	D6	106	91.7347	4514.41	703.403	GAPDH
42	D6	107	92.0369	4053.87	573.698	GAPDH
42	D6	108	92.3392	4501.89	462.733	GAPDH
42	D6	109	92.6414	4359.49	373.762	GAPDH
42	D6	110	92.9436	3808.64	307.241	GAPDH
42	D6	111	93.2459	4266.46	259.316	GAPDH
42	D6	112	93.5481	4169.2	221.861	GAPDH
42	D6	113	93.8504	4132.76	184.393	GAPDH
42	D6	114	94.1526	4312.69	137.045	GAPDH
42	D6	115	94.4548	3634.22	73.2529	GAPDH
42	D6	116	94.7571	3770.57	-8.70801	GAPDH
43	D7	1	59.9994	214698	5965.19	GAPDH
43	D7	2	60.3016	214328	5951.17	GAPDH
43	D7	3	60.6039	212769	5924.37	GAPDH
43	D7	4	60.9061	210829	5874.03	GAPDH
43	D7	5	61.2084	209261	5801.63	GAPDH
43	D7	6	61.5106	206681	5720.56	GAPDH
43	D7	7	61.8128	204623	5647.87	GAPDH
43	D7	8	62.1151	203484	5594.68	GAPDH
43	D7	9	62.4173	201464	5561.84	GAPDH
43	D7	10	62.7196	199833	5542.24	GAPDH
43	D7	11	63.0218	197513	5526.29	GAPDH
43	D7	12	63.324	195711	5505.43	GAPDH
43	D7	13	63.6263	193897	5473.46	GAPDH
43	D7	14	63.9285	192796	5427.48	GAPDH
43	D7	15	64.2308	190677	5370.26	GAPDH
43	D7	16	64.533	188140	5311.69	GAPDH
43	D7	17	64.8353	186662	5266.49	GAPDH
43	D7	18	65.1375	185429	5247.37	GAPDH
43	D7	19	65.4397	183705	5257.55	GAPDH
43	D7	20	65.742	182087	5287.09	GAPDH
43	D7	21	66.0442	180566	5316.33	GAPDH
43	D7	22	66.3465	178791	5324.79	GAPDH
43	D7	23	66.6487	176429	5301.31	GAPDH
43	D7	24	66.9509	174819	5250.21	GAPDH
43	D7	25	67.2532	172773	5189.55	GAPDH
43	D7	26	67.5554	170847	5142.09	GAPDH
43	D7	27	67.8577	170206	5123.67	GAPDH
43	D7	28	68.1599	168376	5135.41	GAPDH
43	D7	29	68.4621	167244	5164.04	GAPDH
43	D7	30	68.7644	164939	5189.75	GAPDH
43	D7	31	69.0666	163043	5196.07	GAPDH
43	D7	32	69.3689	161535	5176.23	GAPDH
43	D7	33	69.6711	160141	5133.47	GAPDH
43	D7	34	69.9733	157591	5076.96	GAPDH
43	D7	35	70.2756	156928	5016.77	GAPDH
43	D7	36	70.5778	154989	4960.68	GAPDH
43	D7	37	70.8801	153186	4913.34	GAPDH
43	D7	38	71.1823	151576	4876.76	GAPDH
43	D7	39	71.4845	150569	4842.15	GAPDH
43	D7	40	71.7868	148701	4819.37	GAPDH
43	D7	41	72.089	147064	4804.62	GAPDH
43	D7	42	72.3913	145899	4792.08	GAPDH
43	D7	43	72.6935	144310	4775.5	GAPDH
43	D7	44	72.9958	142709	4749.77	GAPDH
43	D7	45	73.298	141348	4712.98	GAPDH
43	D7	46	73.6002	139796	4668.5	GAPDH
43	D7	47	73.9025	138188	4625.92	GAPDH
43	D7	48	74.2047	136863	4599.04	GAPDH
43	D7	49	74.507	135583	4600.59	GAPDH
43	D7	50	74.8092	134467	4636.11	GAPDH
43	D7	51	75.1114	132913	4699.91	GAPDH
43	D7	52	75.4137	131057	4776.11	GAPDH
43	D7	53	75.7159	129674	4844.11	GAPDH
43	D7	54	76.0182	128093	4883.15	GAPDH
43	D7	55	76.3204	125899	4888.44	GAPDH
43	D7	56	76.6226	124842	4868.31	GAPDH
43	D7	57	76.9249	122640	4822.49	GAPDH
43	D7	58	77.2271	122240	4770.72	GAPDH
43	D7	59	77.5294	120029	4725.1	GAPDH
43	D7	60	77.8316	118708	4691.32	GAPDH
43	D7	61	78.1338	117335	4668.97	GAPDH
43	D7	62	78.4361	115939	4654.49	GAPDH
43	D7	63	78.7383	114202	4644.79	GAPDH
43	D7	64	79.0406	112979	4639.39	GAPDH
43	D7	65	79.3428	111725	4640.98	GAPDH
43	D7	66	79.6451	109726	4654.59	GAPDH
43	D7	67	79.9473	109008	4686.85	GAPDH
43	D7	68	80.2495	107089	4746.47	GAPDH
43	D7	69	80.5518	105584	4847.6	GAPDH
43	D7	70	80.854	103928	4978.65	GAPDH
43	D7	71	81.1562	102384	5188.05	GAPDH
43	D7	72	81.4585	100702	5544.97	GAPDH
43	D7	73	81.7607	99119.9	6144.5	GAPDH
43	D7	74	82.063	96948.4	7115.02	GAPDH
43	D7	75	82.3652	94762	8600.89	GAPDH
43	D7	76	82.6674	91541.6	10716.8	GAPDH
43	D7	77	82.9697	86976.1	13472.1	GAPDH
43	D7	78	83.2719	81516.2	16686.8	GAPDH
43	D7	79	83.5742	68093.7	19945.5	GAPDH
43	D7	80	83.8764	47171.2	22644.9	GAPDH
43	D7	81	84.1787	26017.2	24153.6	GAPDH
43	D7	82	84.4809	16494.7	24036.9	GAPDH
43	D7	83	84.7831	13667.4	22239.2	GAPDH
43	D7	84	85.0854	12260.9	19120.7	GAPDH
43	D7	85	85.3876	11656.9	15323.3	GAPDH
43	D7	86	85.6899	11440.6	11535.5	GAPDH
43	D7	87	85.9921	10596.1	8277.7	GAPDH
43	D7	88	86.2943	10013.9	5799.27	GAPDH
43	D7	89	86.5966	10037.2	3817.49	GAPDH
43	D7	90	86.8988	10213.6	2364.45	GAPDH
43	D7	91	87.2011	9747.12	1524.64	GAPDH
43	D7	92	87.5033	9859.78	1081.15	GAPDH
43	D7	93	87.8055	9436.9	886.231	GAPDH
43	D7	94	88.1078	9424.18	849.393	GAPDH
43	D7	95	88.41	8774.65	912.097	GAPDH
43	D7	96	88.7123	7631.63	1028.67	GAPDH
43	D7	97	89.0145	7844.88	1159.2	GAPDH
43	D7	98	89.3167	7414.36	1270.98	GAPDH
43	D7	99	89.619	6362.84	1341.89	GAPDH
43	D7	100	89.9212	6084.71	1361.24	GAPDH
43	D7	101	90.2235	5937.58	1327.41	GAPDH
43	D7	102	90.5257	5554.18	1244.38	GAPDH
43	D7	103	90.828	5198.76	1119.24	GAPDH
43	D7	104	91.1302	4934.84	961.479	GAPDH
43	D7	105	91.4324	5149.03	783.449	GAPDH
43	D7	106	91.7347	5485.78	600.825	GAPDH
43	D7	107	92.0369	4952.03	431.532	GAPDH
43	D7	108	92.3392	5131.67	292.282	GAPDH
43	D7	109	92.6414	5558.4	193.47	GAPDH
43	D7	110	92.9436	4386.05	134.979	GAPDH
43	D7	111	93.2459	5304.85	105.422	GAPDH
43	D7	112	93.5481	4460.75	85.6797	GAPDH
43	D7	113	93.8504	4976.8	55.3389	GAPDH
43	D7	114	94.1526	4793.24	-0.612305	GAPDH
43	D7	115	94.4548	4686.82	-87.5166	GAPDH
43	D7	116	94.7571	5017.98	-200.774	GAPDH
44	D8	1	59.9994	223336	5930.97	GAPDH
44	D8	2	60.3016	222370	5949.23	GAPDH
44	D8	3	60.6039	221812	5981.42	GAPDH
44	D8	4	60.9061	219614	6012.32	GAPDH
44	D8	5	61.2084	218465	6027.35	GAPDH
44	D8	6	61.5106	216057	6018.96	GAPDH
44	D8	7	61.8128	214377	5988.8	GAPDH
44	D8	8	62.1151	211483	5944.97	GAPDH
44	D8	9	62.4173	209752	5896.39	GAPDH
44	D8	10	62.7196	208198	5848.63	GAPDH
44	D8	11	63.0218	205951	5803.6	GAPDH
44	D8	12	63.324	204873	5762.21	GAPDH
44	D8	13	63.6263	201664	5726.83	GAPDH
44	D8	14	63.9285	200437	5700.67	GAPDH
44	D8	15	64.2308	198653	5685.3	GAPDH
44	D8	16	64.533	197442	5678.7	GAPDH
44	D8	17	64.8353	194803	5676.74	GAPDH
44	D8	18	65.1375	193578	5676.58	GAPDH
44	D8	19	65.4397	191290	5678.55	GAPDH
44	D8	20	65.742	189253	5684.41	GAPDH
44	D8	21	66.0442	187725	5693.52	GAPDH
44	D8	22	66.3465	186305	5700.38	GAPDH
44	D8	23	66.6487	184100	5696.42	GAPDH
44	D8	24	66.9509	182044	5674.92	GAPDH
44	D8	25	67.2532	179805	5635.16	GAPDH
44	D8	26	67.5554	178295	5582.99	GAPDH
44	D8	27	67.8577	176681	5527.49	GAPDH
44	D8	28	68.1599	174559	5476.51	GAPDH
44	D8	29	68.4621	173066	5433.71	GAPDH
44	D8	30	68.7644	171587	5398.53	GAPDH
44	D8	31	69.0666	169713	5368.55	GAPDH
44	D8	32	69.3689	167952	5342.12	GAPDH
44	D8	33	69.6711	166276	5319.86	GAPDH
44	D8	34	69.9733	164623	5303.76	GAPDH
44	D8	35	70.2756	162891	5294.7	GAPDH
44	D8	36	70.5778	161561	5290.52	GAPDH
44	D8	37	70.8801	159587	5286.56	GAPDH
44	D8	38	71.1823	157597	5278.18	GAPDH
44	D8	39	71.4845	156187	5263.69	GAPDH
44	D8	40	71.7868	154218	5245.11	GAPDH
44	D8	41	72.089	152764	5226.27	GAPDH
44	D8	42	72.3913	151629	5209.97	GAPDH
44	D8	43	72.6935	149717	5192.83	GAPDH
44	D8	44	72.9958	147647	5178.33	GAPDH
44	D8	45	73.298	146569	5163.52	GAPDH
44	D8	46	73.6002	145088	5145.34	GAPDH
44	D8	47	73.9025	143114	5121.19	GAPDH
44	D8	48	74.2047	141852	5089.6	GAPDH
44	D8	49	74.507	139736	5051.75	GAPDH
44	D8	50	74.8092	138657	5012.16	GAPDH
44	D8	51	75.1114	136645	4977.25	GAPDH
44	D8	52	75.4137	135890	4952.43	GAPDH
44	D8	53	75.7159	133708	4940.16	GAPDH
44	D8	54	76.0182	132174	4940.32	GAPDH
44	D8	55	76.3204	130757	4952.47	GAPDH
44	D8	56	76.6226	128850	4977	GAPDH
44	D8	57	76.9249	127772	5013.42	GAPDH
44	D8	58	77.2271	125860	5056.71	GAPDH
44	D8	59	77.5294	124805	5095.56	GAPDH
44	D8	60	77.8316	122363	5115.5	GAPDH
44	D8	61	78.1338	120487	5106.02	GAPDH
44	D8	62	78.4361	119697	5067.78	GAPDH
44	D8	63	78.7383	117467	5014.33	GAPDH
44	D8	64	79.0406	116633	4966.97	GAPDH
44	D8	65	79.3428	115003	4945.27	GAPDH
44	D8	66	79.6451	113530	4958.59	GAPDH
44	D8	67	79.9473	112104	5003.46	GAPDH
44	D8	68	80.2495	110281	5068.27	GAPDH
44	D8	69	80.5518	108293	5144.76	GAPDH
44	D8	70	80.854	106809	5234.43	GAPDH
44	D8	71	81.1562	104753	5353.82	GAPDH
44	D8	72	81.4585	103524	5581.81	GAPDH
44	D8	73	81.7607	102611	6015.68	GAPDH
44	D8	74	82.063	100024	6787.18	GAPDH
44	D8	75	82.3652	97673.7	8051.17	GAPDH
44	D8	76	82.6674	95366.8	9952.67	GAPDH
44	D8	77	82.9697	91922	12562.3	GAPDH
44	D8	78	83.2719	86435.2	15787.9	GAPDH
44	D8	79	83.5742	76712.3	19299.7	GAPDH
44	D8	80	83.8764	58590.8	22530.2	GAPDH
44	D8	81	84.1787	34293.6	24792	GAPDH
44	D8	82	84.4809	18719.9	25498.8	GAPDH
44	D8	83	84.7831	14260.9	24394.9	GAPDH
44	D8	84	85.0854	12226.1	21673.8	GAPDH
44	D8	85	85.3876	11352	17912.3	GAPDH
44	D8	86	85.6899	11233	13852.7	GAPDH
44	D8	87	85.9921	10405.7	10148.9	GAPDH
44	D8	88	86.2943	9737.46	7195.02	GAPDH
44	D8	89	86.5966	9441.13	5053.06	GAPDH
44	D8	90	86.8988	8953.31	3226.5	GAPDH
44	D8	91	87.2011	8944.67	2128.5	GAPDH
44	D8	92	87.5033	8716.47	1499.83	GAPDH
44	D8	93	87.8055	9105.82	1156.3	GAPDH
44	D8	94	88.1078	8601.58	992.324	GAPDH
44	D8	95	88.41	8063.38	952.715	GAPDH
44	D8	96	88.7123	7493.58	1001.25	GAPDH
44	D8	97	89.0145	7224.41	1102.24	GAPDH
44	D8	98	89.3167	6638.79	1216.97	GAPDH
44	D8	99	89.619	6074.15	1308.79	GAPDH
44	D8	100	89.9212	5397.2	1349.13	GAPDH
44	D8	101	90.2235	5106.53	1321.37	GAPDH
44	D8	102	90.5257	4829.66	1222.62	GAPDH
44	D8	103	90.828	5327.29	1064.17	GAPDH
44	D8	104	91.1302	4729.76	869.598	GAPDH
44	D8	105	91.4324	5082.9	669.126	GAPDH
44	D8	106	91.7347	5164.6	490.992	GAPDH
44	D8	107	92.0369	4612.95	353.186	GAPDH
44	D8	108	92.3392	4938.59	259.529	GAPDH
44	D8	109	92.6414	4653.94	201.765	GAPDH
44	D8	110	92.9436	4603.13	166	GAPDH
44	D8	111	93.2459	5073.21	139.571	GAPDH
44	D8	112	93.5481	4978.47	114.587	GAPDH
44	D8	113	93.8504	4573.69	86.8667	GAPDH
44	D8	114	94.1526	4159.96	52.4712	GAPDH
44	D8	115	94.4548	4410.06	5.73926	GAPDH
44	D8	116	94.7571	4498.72	-58.9277	GAPDH
54	E6	1	59.9994	190039	5469.09	GAPDH
54	E6	2	60.3016	189355	5504.45	GAPDH
54	E6	3	60.6039	188955	5534.02	GAPDH
54	E6	4	60.9061	186561	5537.43	GAPDH
54	E6	5	61.2084	185456	5503.64	GAPDH
54	E6	6	61.5106	183414	5435.92	GAPDH
54	E6	7	61.8128	181680	5350.09	GAPDH
54	E6	8	62.1151	180194	5268.04	GAPDH
54	E6	9	62.4173	178051	5210.63	GAPDH
54	E6	10	62.7196	176618	5191.26	GAPDH
54	E6	11	63.0218	175517	5211.17	GAPDH
54	E6	12	63.324	173249	5257.64	GAPDH
54	E6	13	63.6263	172561	5306.76	GAPDH
54	E6	14	63.9285	170403	5332.22	GAPDH
54	E6	15	64.2308	169232	5316.63	GAPDH
54	E6	16	64.533	166741	5258.91	GAPDH
54	E6	17	64.8353	164865	5173.31	GAPDH
54	E6	18	65.1375	163735	5079.91	GAPDH
54	E6	19	65.4397	162051	4993.67	GAPDH
54	E6	20	65.742	160913	4919.79	GAPDH
54	E6	21	66.0442	159248	4856.75	GAPDH
54	E6	22	66.3465	157006	4803.52	GAPDH
54	E6	23	66.6487	156024	4763.42	GAPDH
54	E6	24	66.9509	154512	4741.64	GAPDH
54	E6	25	67.2532	152817	4739.61	GAPDH
54	E6	26	67.5554	151829	4750.84	GAPDH
54	E6	27	67.8577	150211	4762.95	GAPDH
54	E6	28	68.1599	148536	4764.3	GAPDH
54	E6	29	68.4621	146989	4750.88	GAPDH
54	E6	30	68.7644	145184	4727.84	GAPDH
54	E6	31	69.0666	144259	4704.79	GAPDH
54	E6	32	69.3689	142585	4687.72	GAPDH
54	E6	33	69.6711	141510	4674.02	GAPDH
54	E6	34	69.9733	139826	4653.53	GAPDH
54	E6	35	70.2756	138129	4615.01	GAPDH
54	E6	36	70.5778	136584	4553.1	GAPDH
54	E6	37	70.8801	135090	4472	GAPDH
54	E6	38	71.1823	133825	4388.95	GAPDH
54	E6	39	71.4845	132126	4315.22	GAPDH
54	E6	40	71.7868	131366	4259.53	GAPDH
54	E6	41	72.089	129761	4228.67	GAPDH
54	E6	42	72.3913	128632	4224.59	GAPDH
54	E6	43	72.6935	127072	4244.81	GAPDH
54	E6	44	72.9958	126261	4283.09	GAPDH
54	E6	45	73.298	124662	4329.74	GAPDH
54	E6	46	73.6002	123330	4372.8	GAPDH
54	E6	47	73.9025	121996	4400.66	GAPDH
54	E6	48	74.2047	120139	4405.25	GAPDH
54	E6	49	74.507	119201	4384.52	GAPDH
54	E6	50	74.8092	117573	4343.1	GAPDH
54	E6	51	75.1114	116464	4291.19	GAPDH
54	E6	52	75.4137	114460	4242	GAPDH
54	E6	53	75.7159	113997	4208.07	GAPDH
54	E6	54	76.0182	112346	4197.3	GAPDH
54	E6	55	76.3204	111118	4210.18	GAPDH
54	E6	56	76.6226	109905	4240.05	GAPDH
54	E6	57	76.9249	107925	4276.38	GAPDH
54	E6	58	77.2271	106937	4309.27	GAPDH
54	E6	59	77.5294	105656	4332.48	GAPDH
54	E6	60	77.8316	104104	4344.37	GAPDH
54	E6	61	78.1338	102751	4347.14	GAPDH
54	E6	62	78.4361	101199	4345.84	GAPDH
54	E6	63	78.7383	100221	4347.21	GAPDH
54	E6	64	79.0406	98912.7	4358.81	GAPDH
54	E6	65	79.3428	97466.1	4388.63	GAPDH
54	E6	66	79.6451	95744.5	4446.62	GAPDH
54	E6	67	79.9473	95023	4556.15	GAPDH
54	E6	68	80.2495	92959	4737.01	GAPDH
54	E6	69	80.5518	92291.7	5029.38	GAPDH
54	E6	70	80.854	89703	5493.15	GAPDH
54	E6	71	81.1562	88370	6209.71	GAPDH
54	E6	72	81.4585	86663.6	7276.23	GAPDH
54	E6	73	81.7607	84757.3	8788.99	GAPDH
54	E6	74	82.063	81626.6	10816.9	GAPDH
54	E6	75	82.3652	76874.6	13370.2	GAPDH
54	E6	76	82.6674	70798.8	16369.7	GAPDH
54	E6	77	82.9697	63654.4	19619	GAPDH
54	E6	78	83.2719	56761.1	22787.6	GAPDH
54	E6	79	83.5742	46330.1	25422.9	GAPDH
54	E6	80	83.8764	30847.7	27019.7	GAPDH
54	E6	81	84.1787	17706.2	27153.1	GAPDH
54	E6	82	84.4809	12149.5	25637	GAPDH
54	E6	83	84.7831	10077.3	22630	GAPDH
54	E6	84	85.0854	9288.11	18615.8	GAPDH
54	E6	85	85.3876	8630.02	14254.2	GAPDH
54	E6	86	85.6899	7796.54	10171.3	GAPDH
54	E6	87	85.9921	7678.63	6792.36	GAPDH
54	E6	88	86.2943	7467.42	4296.77	GAPDH
54	E6	89	86.5966	7104.61	2757.94	GAPDH
54	E6	90	86.8988	7392.72	1812.03	GAPDH
54	E6	91	87.2011	6788.98	1283.15	GAPDH
54	E6	92	87.5033	6763.28	1021.24	GAPDH
54	E6	93	87.8055	5719.3	918.314	GAPDH
54	E6	94	88.1078	6457.2	905.13	GAPDH
54	E6	95	88.41	5862.32	940.884	GAPDH
54	E6	96	88.7123	5352.84	1001.92	GAPDH
54	E6	97	89.0145	4697.56	1071.58	GAPDH
54	E6	98	89.3167	4448.38	1133.43	GAPDH
54	E6	99	89.619	4094.65	1170	GAPDH
54	E6	100	89.9212	3055.02	1166.81	GAPDH
54	E6	101	90.2235	3874.86	1118.12	GAPDH
54	E6	102	90.5257	3356.84	1029.44	GAPDH
54	E6	103	90.828	2934.04	914.787	GAPDH
54	E6	104	91.1302	2752.43	790.367	GAPDH
54	E6	105	91.4324	3076.87	668.655	GAPDH
54	E6	106	91.7347	2783.1	555.78	GAPDH
54	E6	107	92.0369	2727.76	452.218	GAPDH
54	E6	108	92.3392	2461.33	355.052	GAPDH
54	E6	109	92.6414	2565.04	260.479	GAPDH
54	E6	110	92.9436	3056.09	166.28	GAPDH
54	E6	111	93.2459	3061.5	73.6152	GAPDH
54	E6	112	93.5481	2943.09	-13.4111	GAPDH
54	E6	113	93.8504	2687.84	-91.0659	GAPDH
54	E6	114	94.1526	2708.14	-160.045	GAPDH
54	E6	115	94.4548	3242.18	-226.604	GAPDH
54	E6	116	94.7571	2796.37	-299.232	GAPDH
55	E7	1	59.9994	250341	7019.28	GAPDH
55	E7	2	60.3016	249313	7044.9	GAPDH
55	E7	3	60.6039	247824	7069.9	GAPDH
55	E7	4	60.9061	246041	7071.59	GAPDH
55	E7	5	61.2084	244151	7035.87	GAPDH
55	E7	6	61.5106	240958	6963.1	GAPDH
55	E7	7	61.8128	239091	6865.8	GAPDH
55	E7	8	62.1151	236849	6761.7	GAPDH
55	E7	9	62.4173	234234	6666.72	GAPDH
55	E7	10	62.7196	232053	6591.45	GAPDH
55	E7	11	63.0218	230364	6540.76	GAPDH
55	E7	12	63.324	228317	6514.93	GAPDH
55	E7	13	63.6263	226066	6510.69	GAPDH
55	E7	14	63.9285	223716	6521.39	GAPDH
55	E7	15	64.2308	222444	6537	GAPDH
55	E7	16	64.533	219955	6546.4	GAPDH
55	E7	17	64.8353	218056	6540.9	GAPDH
55	E7	18	65.1375	215562	6518.11	GAPDH
55	E7	19	65.4397	213576	6482.45	GAPDH
55	E7	20	65.742	211003	6441.97	GAPDH
55	E7	21	66.0442	209539	6402.91	GAPDH
55	E7	22	66.3465	207506	6366.26	GAPDH
55	E7	23	66.6487	205231	6328.27	GAPDH
55	E7	24	66.9509	203182	6284.13	GAPDH
55	E7	25	67.2532	200907	6231.67	GAPDH
55	E7	26	67.5554	199082	6172.98	GAPDH
55	E7	27	67.8577	197057	6114.33	GAPDH
55	E7	28	68.1599	195485	6065.25	GAPDH
55	E7	29	68.4621	193192	6036.72	GAPDH
55	E7	30	68.7644	190933	6037.58	GAPDH
55	E7	31	69.0666	190089	6069.34	GAPDH
55	E7	32	69.3689	188006	6122.15	GAPDH
55	E7	33	69.6711	186324	6175.84	GAPDH
55	E7	34	69.9733	183717	6207.2	GAPDH
55	E7	35	70.2756	181764	6199.52	GAPDH
55	E7	36	70.5778	179312	6149.03	GAPDH
55	E7	37	70.8801	177547	6065.06	GAPDH
55	E7	38	71.1823	175436	5964.62	GAPDH
55	E7	39	71.4845	174107	5865.49	GAPDH
55	E7	40	71.7868	171642	5781.12	GAPDH
55	E7	41	72.089	170154	5707.92	GAPDH
55	E7	42	72.3913	168750	5661.04	GAPDH
55	E7	43	72.6935	167099	5637	GAPDH
55	E7	44	72.9958	164929	5628.43	GAPDH
55	E7	45	73.298	163142	5628.45	GAPDH
55	E7	46	73.6002	162026	5633.14	GAPDH
55	E7	47	73.9025	159721	5641.71	GAPDH
55	E7	48	74.2047	157869	5654.74	GAPDH
55	E7	49	74.507	156696	5671.4	GAPDH
55	E7	50	74.8092	154736	5687.76	GAPDH
55	E7	51	75.1114	152663	5697.13	GAPDH
55	E7	52	75.4137	150767	5692.62	GAPDH
55	E7	53	75.7159	149348	5670.66	GAPDH
55	E7	54	76.0182	147172	5633.5	GAPDH
55	E7	55	76.3204	145056	5589.5	GAPDH
55	E7	56	76.6226	143985	5550.91	GAPDH
55	E7	57	76.9249	141959	5529.46	GAPDH
55	E7	58	77.2271	140437	5532.1	GAPDH
55	E7	59	77.5294	138630	5558.54	GAPDH
55	E7	60	77.8316	136710	5601.59	GAPDH
55	E7	61	78.1338	135069	5649.74	GAPDH
55	E7	62	78.4361	133396	5690.46	GAPDH
55	E7	63	78.7383	131497	5713.63	GAPDH
55	E7	64	79.0406	129316	5715.14	GAPDH
55	E7	65	79.3428	127769	5699.41	GAPDH
55	E7	66	79.6451	125890	5679.26	GAPDH
55	E7	67	79.9473	124815	5672.68	GAPDH
55	E7	68	80.2495	122895	5699.59	GAPDH
55	E7	69	80.5518	120566	5782.4	GAPDH
55	E7	70	80.854	118748	5932.32	GAPDH
55	E7	71	81.1562	117081	6218.4	GAPDH
55	E7	72	81.4585	115241	6737.38	GAPDH
55	E7	73	81.7607	113524	7634.19	GAPDH
55	E7	74	82.063	110814	9094.97	GAPDH
55	E7	75	82.3652	107737	11312.8	GAPDH
55	E7	76	82.6674	104197	14413.9	GAPDH
55	E7	77	82.9697	98841.5	18347.9	GAPDH
55	E7	78	83.2719	89827.3	22781.4	GAPDH
55	E7	79	83.5742	72802.9	27063.7	GAPDH
55	E7	80	83.8764	44896.6	30334.7	GAPDH
55	E7	81	84.1787	23714.5	31779.6	GAPDH
55	E7	82	84.4809	16060.1	30935.6	GAPDH
55	E7	83	84.7831	13338.7	27895.1	GAPDH
55	E7	84	85.0854	12484	23287.6	GAPDH
55	E7	85	85.3876	11973.3	18042.7	GAPDH
55	E7	86	85.6899	11557.1	13062.1	GAPDH
55	E7	87	85.9921	11227.9	8962.07	GAPDH
55	E7	88	86.2943	11005.5	5984.05	GAPDH
55	E7	89	86.5966	10628.6	3732.07	GAPDH
55	E7	90	86.8988	10231	2413.59	GAPDH
55	E7	91	87.2011	9742.02	1744.09	GAPDH
55	E7	92	87.5033	9247.87	1453.46	GAPDH
55	E7	93	87.8055	8907.91	1359.16	GAPDH
55	E7	94	88.1078	8685.4	1359.19	GAPDH
55	E7	95	88.41	8186.69	1407.83	GAPDH
55	E7	96	88.7123	7931.76	1488.62	GAPDH
55	E7	97	89.0145	6801.11	1591.64	GAPDH
55	E7	98	89.3167	6162.35	1699.34	GAPDH
55	E7	99	89.619	5406.45	1783.46	GAPDH
55	E7	100	89.9212	4465.57	1812.05	GAPDH
55	E7	101	90.2235	4459.58	1761.72	GAPDH
55	E7	102	90.5257	4214.32	1627.55	GAPDH
55	E7	103	90.828	4144.57	1425.2	GAPDH
55	E7	104	91.1302	3800.49	1184.22	GAPDH
55	E7	105	91.4324	3824.77	937.037	GAPDH
55	E7	106	91.7347	3831.31	709.733	GAPDH
55	E7	107	92.0369	3687.94	518.487	GAPDH
55	E7	108	92.3392	4097.07	371.035	GAPDH
55	E7	109	92.6414	3901.31	269.25	GAPDH
55	E7	110	92.9436	3537.26	209.522	GAPDH
55	E7	111	93.2459	3362.1	181.117	GAPDH
55	E7	112	93.5481	3576.96	165.741	GAPDH
55	E7	113	93.8504	3250.47	141.214	GAPDH
55	E7	114	94.1526	3619.98	88.7749	GAPDH
55	E7	115	94.4548	3679.72	0.0292969	GAPDH
55	E7	116	94.7571	3158.23	-120.731	GAPDH
56	E8	1	59.9994	194288	5043.2	GAPDH
56	E8	2	60.3016	193490	5093.56	GAPDH
56	E8	3	60.6039	192873	5151.45	GAPDH
56	E8	4	60.9061	191315	5198.84	GAPDH
56	E8	5	61.2084	190415	5221.61	GAPDH
56	E8	6	61.5106	187765	5216.52	GAPDH
56	E8	7	61.8128	186345	5192.61	GAPDH
56	E8	8	62.1151	184553	5166.01	GAPDH
56	E8	9	62.4173	182736	5151.87	GAPDH
56	E8	10	62.7196	180871	5156.92	GAPDH
56	E8	11	63.0218	179838	5176.69	GAPDH
56	E8	12	63.324	178210	5198.16	GAPDH
56	E8	13	63.6263	176548	5206.48	GAPDH
56	E8	14	63.9285	174225	5191.76	GAPDH
56	E8	15	64.2308	172853	5152.27	GAPDH
56	E8	16	64.533	171231	5092.73	GAPDH
56	E8	17	64.8353	169207	5020.22	GAPDH
56	E8	18	65.1375	167805	4940.96	GAPDH
56	E8	19	65.4397	166778	4860.48	GAPDH
56	E8	20	65.742	164169	4785.93	GAPDH
56	E8	21	66.0442	163099	4727.46	GAPDH
56	E8	22	66.3465	161734	4696.05	GAPDH
56	E8	23	66.6487	159683	4698.11	GAPDH
56	E8	24	66.9509	159108	4730.2	GAPDH
56	E8	25	67.2532	157451	4778.17	GAPDH
56	E8	26	67.5554	155823	4822.25	GAPDH
56	E8	27	67.8577	154012	4845.6	GAPDH
56	E8	28	68.1599	152359	4841.71	GAPDH
56	E8	29	68.4621	150769	4815.94	GAPDH
56	E8	30	68.7644	149213	4780.63	GAPDH
56	E8	31	69.0666	147801	4747.4	GAPDH
56	E8	32	69.3689	146543	4720.94	GAPDH
56	E8	33	69.6711	145368	4698.44	GAPDH
56	E8	34	69.9733	143208	4673.78	GAPDH
56	E8	35	70.2756	141638	4642.96	GAPDH
56	E8	36	70.5778	140188	4606.4	GAPDH
56	E8	37	70.8801	139146	4567.56	GAPDH
56	E8	38	71.1823	137365	4529.92	GAPDH
56	E8	39	71.4845	135741	4495.27	GAPDH
56	E8	40	71.7868	134558	4462.88	GAPDH
56	E8	41	72.089	133088	4430.42	GAPDH
56	E8	42	72.3913	131957	4404.73	GAPDH
56	E8	43	72.6935	130330	4388.61	GAPDH
56	E8	44	72.9958	129055	4384.9	GAPDH
56	E8	45	73.298	127729	4394.61	GAPDH
56	E8	46	73.6002	126670	4415.11	GAPDH
56	E8	47	73.9025	124779	4439.25	GAPDH
56	E8	48	74.2047	123941	4457.05	GAPDH
56	E8	49	74.507	122192	4460.03	GAPDH
56	E8	50	74.8092	120411	4445.9	GAPDH
56	E8	51	75.1114	119167	4420.36	GAPDH
56	E8	52	75.4137	118045	4393.59	GAPDH
56	E8	53	75.7159	116652	4373.6	GAPDH
56	E8	54	76.0182	115355	4361.07	GAPDH
56	E8	55	76.3204	113780	4349.84	GAPDH
56	E8	56	76.6226	112086	4332.52	GAPDH
56	E8	57	76.9249	110493	4306.93	GAPDH
56	E8	58	77.2271	109842	4277.98	GAPDH
56	E8	59	77.5294	108511	4254.06	GAPDH
56	E8	60	77.8316	106868	4241.74	GAPDH
56	E8	61	78.1338	105406	4242.82	GAPDH
56	E8	62	78.4361	104500	4255.29	GAPDH
56	E8	63	78.7383	102855	4275.81	GAPDH
56	E8	64	79.0406	101647	4301.08	GAPDH
56	E8	65	79.3428	100540	4327.87	GAPDH
56	E8	66	79.6451	98677.9	4352.92	GAPDH
56	E8	67	79.9473	97433.3	4374.89	GAPDH
56	E8	68	80.2495	96279.5	4398.15	GAPDH
56	E8	69	80.5518	94570.5	4437.47	GAPDH
56	E8	70	80.854	92845.3	4513.88	GAPDH
56	E8	71	81.1562	92382.8	4664.26	GAPDH
56	E8	72	81.4585	90393.8	4956.86	GAPDH
56	E8	73	81.7607	88786.8	5481.76	GAPDH
56	E8	74	82.063	87290.1	6359.59	GAPDH
56	E8	75	82.3652	85118	7732.15	GAPDH
56	E8	76	82.6674	82943.3	9727.24	GAPDH
56	E8	77	82.9697	78762.4	12390.7	GAPDH
56	E8	78	83.2719	74008.8	15599.4	GAPDH
56	E8	79	83.5742	65293.9	18996.5	GAPDH
56	E8	80	83.8764	47581.1	22008.3	GAPDH
56	E8	81	84.1787	27378.1	23975.6	GAPDH
56	E8	82	84.4809	16263.4	24372.1	GAPDH
56	E8	83	84.7831	12265	23014.7	GAPDH
56	E8	84	85.0854	10782.8	20152.3	GAPDH
56	E8	85	85.3876	9926.62	16377.9	GAPDH
56	E8	86	85.6899	9728.7	12409.2	GAPDH
56	E8	87	85.9921	9447.27	8852.69	GAPDH
56	E8	88	86.2943	8807.63	6057.22	GAPDH
56	E8	89	86.5966	8412.52	4024.75	GAPDH
56	E8	90	86.8988	8494.33	2540.65	GAPDH
56	E8	91	87.2011	8193.67	1685.62	GAPDH
56	E8	92	87.5033	7792.13	1230.12	GAPDH
56	E8	93	87.8055	7141.15	1002.6	GAPDH
56	E8	94	88.1078	7700.06	896.796	GAPDH
56	E8	95	88.41	7261.93	856.471	GAPDH
56	E8	96	88.7123	6494.44	855.044	GAPDH
56	E8	97	89.0145	6376.44	878.745	GAPDH
56	E8	98	89.3167	6412.58	915.997	GAPDH
56	E8	99	89.619	5507.33	953.022	GAPDH
56	E8	100	89.9212	4708.31	974.592	GAPDH
56	E8	101	90.2235	5366.76	967.849	GAPDH
56	E8	102	90.5257	4516.51	926.254	GAPDH
56	E8	103	90.828	4981.16	850.917	GAPDH
56	E8	104	91.1302	4024.98	748.388	GAPDH
56	E8	105	91.4324	3874.67	626.937	GAPDH
56	E8	106	91.7347	4683.8	494.718	GAPDH
56	E8	107	92.0369	4116.13	360.96	GAPDH
56	E8	108	92.3392	4880.11	237.57	GAPDH
56	E8	109	92.6414	3834.52	137.39	GAPDH
56	E8	110	92.9436	4256.61	68.8989	GAPDH
56	E8	111	93.2459	4334.96	31.3066	GAPDH
56	E8	112	93.5481	4294.88	14.1519	GAPDH
56	E8	113	93.8504	4170.54	1.67969	GAPDH
56	E8	114	94.1526	3755.46	-21.2554	GAPDH
56	E8	115	94.4548	4084.48	-64.8687	GAPDH
56	E8	116	94.7571	3780.34	-132.545	GAPDH
66	F6	1	59.9994	192406	5365.37	LSS
66	F6	2	60.3016	190564	5379.32	LSS
66	F6	3	60.6039	190347	5389.72	LSS
66	F6	4	60.9061	188934	5383.71	LSS
66	F6	5	61.2084	187276	5358	LSS
66	F6	6	61.5106	184533	5320.04	LSS
66	F6	7	61.8128	183457	5281.55	LSS
66	F6	8	62.1151	181533	5250.02	LSS
66	F6	9	62.4173	180106	5224.78	LSS
66	F6	10	62.7196	178455	5199.53	LSS
66	F6	11	63.0218	176005	5168.13	LSS
66	F6	12	63.324	174717	5129.22	LSS
66	F6	13	63.6263	173085	5087.46	LSS
66	F6	14	63.9285	171502	5051.23	LSS
66	F6	15	64.2308	169379	5028.5	LSS
66	F6	16	64.533	168128	5022.13	LSS
66	F6	17	64.8353	166575	5027.26	LSS
66	F6	18	65.1375	165319	5032.89	LSS
66	F6	19	65.4397	163610	5027.04	LSS
66	F6	20	65.742	161039	5002.81	LSS
66	F6	21	66.0442	160027	4961.19	LSS
66	F6	22	66.3465	158078	4909.29	LSS
66	F6	23	66.6487	156480	4856.1	LSS
66	F6	24	66.9509	155419	4808.49	LSS
66	F6	25	67.2532	153041	4769.77	LSS
66	F6	26	67.5554	152118	4739.78	LSS
66	F6	27	67.8577	150285	4715.7	LSS
66	F6	28	68.1599	149121	4691.05	LSS
66	F6	29	68.4621	147534	4670.06	LSS
66	F6	30	68.7644	145700	4654.81	LSS
66	F6	31	69.0666	144114	4649.81	LSS
66	F6	32	69.3689	143446	4659.15	LSS
66	F6	33	69.6711	141786	4683.46	LSS
66	F6	34	69.9733	139695	4718.69	LSS
66	F6	35	70.2756	138486	4748.86	LSS
66	F6	36	70.5778	137179	4772.96	LSS
66	F6	37	70.8801	135234	4783.34	LSS
66	F6	38	71.1823	133678	4775.99	LSS
66	F6	39	71.4845	131899	4753.22	LSS
66	F6	40	71.7868	130126	4723.76	LSS
66	F6	41	72.089	129313	4694.54	LSS
66	F6	42	72.3913	127645	4682.91	LSS
66	F6	43	72.6935	126337	4695.14	LSS
66	F6	44	72.9958	124899	4725.9	LSS
66	F6	45	73.298	122748	4760.69	LSS
66	F6	46	73.6002	121976	4795.1	LSS
66	F6	47	73.9025	120384	4820.36	LSS
66	F6	48	74.2047	118357	4829.83	LSS
66	F6	49	74.507	116844	4820.37	LSS
66	F6	50	74.8092	115163	4793.02	LSS
66	F6	51	75.1114	114027	4752.1	LSS
66	F6	52	75.4137	112488	4699.4	LSS
66	F6	53	75.7159	110348	4635.33	LSS
66	F6	54	76.0182	109464	4575.16	LSS
66	F6	55	76.3204	107692	4525.44	LSS
66	F6	56	76.6226	106451	4493.68	LSS
66	F6	57	76.9249	104878	4490.03	LSS
66	F6	58	77.2271	103637	4531.75	LSS
66	F6	59	77.5294	101994	4650.97	LSS
66	F6	60	77.8316	100163	4866.76	LSS
66	F6	61	78.1338	99967.1	5250.17	LSS
66	F6	62	78.4361	97683.6	5924.41	LSS
66	F6	63	78.7383	96154.7	7031.85	LSS
66	F6	64	79.0406	93832.3	8727.48	LSS
66	F6	65	79.3428	92058.4	11128.4	LSS
66	F6	66	79.6451	88253.8	14232.5	LSS
66	F6	67	79.9473	83377.8	17830.7	LSS
66	F6	68	80.2495	74830.9	21463.6	LSS
66	F6	69	80.5518	56262.1	24477.7	LSS
66	F6	70	80.854	35168.3	26195.9	LSS
66	F6	71	81.1562	19013.3	26150.3	LSS
66	F6	72	81.4585	12457.5	24266.9	LSS
66	F6	73	81.7607	9179.18	20906.6	LSS
66	F6	74	82.063	8732.53	16733.3	LSS
66	F6	75	82.3652	7921.74	12481.6	LSS
66	F6	76	82.6674	8123.21	8735.39	LSS
66	F6	77	82.9697	8059.8	5811.48	LSS
66	F6	78	83.2719	7517.04	3517.84	LSS
66	F6	79	83.5742	7870.93	1891.98	LSS
66	F6	80	83.8764	8086.75	971.34	LSS
66	F6	81	84.1787	7809.65	515.42	LSS
66	F6	82	84.4809	7395.6	334.288	LSS
66	F6	83	84.7831	7344.51	297.119	LSS
66	F6	84	85.0854	6958.15	323.398	LSS
66	F6	85	85.3876	6888.95	370.353	LSS
66	F6	86	85.6899	6693.6	421.081	LSS
66	F6	87	85.9921	6320.72	473.349	LSS
66	F6	88	86.2943	6205.65	529.364	LSS
66	F6	89	86.5966	5654.2	588.468	LSS
66	F6	90	86.8988	5393.67	644.607	LSS
66	F6	91	87.2011	5057.56	688.454	LSS
66	F6	92	87.5033	4777.74	711.782	LSS
66	F6	93	87.8055	4678.88	710.872	LSS
66	F6	94	88.1078	4295.97	686.896	LSS
66	F6	95	88.41	4000.36	643.512	LSS
66	F6	96	88.7123	4062.39	583.725	LSS
66	F6	97	89.0145	3641.11	508.435	LSS
66	F6	98	89.3167	3237.48	417.812	LSS
66	F6	99	89.619	3827.01	314.473	LSS
66	F6	100	89.9212	3562.81	205.792	LSS
66	F6	101	90.2235	3699.36	102.825	LSS
66	F6	102	90.5257	3710.67	15.6909	LSS
66	F6	103	90.828	3054.07	-51.4761	LSS
66	F6	104	91.1302	3504.92	-101.801	LSS
66	F6	105	91.4324	3648.14	-141.613	LSS
66	F6	106	91.7347	3623.94	-174.168	LSS
66	F6	107	92.0369	3783.11	-196.563	LSS
66	F6	108	92.3392	3493.88	-202.769	LSS
66	F6	109	92.6414	3430.57	-190.293	LSS
66	F6	110	92.9436	3082.5	-164.735	LSS
66	F6	111	93.2459	3548.99	-138.161	LSS
66	F6	112	93.5481	3506.29	-122.376	LSS
66	F6	113	93.8504	3397.86	-122.248	LSS
66	F6	114	94.1526	3128.03	-133.831	LSS
66	F6	115	94.4548	3636.49	-148.078	LSS
66	F6	116	94.7571	3472.11	-156.795	LSS
67	F7	1	59.9994	202478	5329.85	LSS
67	F7	2	60.3016	202660	5353.11	LSS
67	F7	3	60.6039	201644	5393.99	LSS
67	F7	4	60.9061	199693	5440.15	LSS
67	F7	5	61.2084	198560	5478.32	LSS
67	F7	6	61.5106	196633	5498.97	LSS
67	F7	7	61.8128	194937	5498.08	LSS
67	F7	8	62.1151	192855	5476.42	LSS
67	F7	9	62.4173	191348	5437.61	LSS
67	F7	10	62.7196	188937	5386.63	LSS
67	F7	11	63.0218	187747	5329.16	LSS
67	F7	12	63.324	185893	5272.1	LSS
67	F7	13	63.6263	184371	5223.93	LSS
67	F7	14	63.9285	182562	5192.99	LSS
67	F7	15	64.2308	180192	5183.39	LSS
67	F7	16	64.533	179797	5191.32	LSS
67	F7	17	64.8353	178164	5205.21	LSS
67	F7	18	65.1375	176087	5211.24	LSS
67	F7	19	65.4397	174359	5200.33	LSS
67	F7	20	65.742	172183	5171.58	LSS
67	F7	21	66.0442	171154	5130.57	LSS
67	F7	22	66.3465	169137	5084.93	LSS
67	F7	23	66.6487	167844	5041.37	LSS
67	F7	24	66.9509	166109	5005.52	LSS
67	F7	25	67.2532	163726	4982.41	LSS
67	F7	26	67.5554	163098	4975.18	LSS
67	F7	27	67.8577	161509	4983.36	LSS
67	F7	28	68.1599	159471	5002.05	LSS
67	F7	29	68.4621	158356	5023.8	LSS
67	F7	30	68.7644	156441	5041.41	LSS
67	F7	31	69.0666	154624	5049.75	LSS
67	F7	32	69.3689	153523	5045.45	LSS
67	F7	33	69.6711	151864	5026.04	LSS
67	F7	34	69.9733	149668	4990.88	LSS
67	F7	35	70.2756	148709	4942.24	LSS
67	F7	36	70.5778	146437	4885.07	LSS
67	F7	37	70.8801	145054	4836	LSS
67	F7	38	71.1823	143633	4807.54	LSS
67	F7	39	71.4845	142297	4806.06	LSS
67	F7	40	71.7868	140671	4828.92	LSS
67	F7	41	72.089	139176	4866.28	LSS
67	F7	42	72.3913	137651	4906.19	LSS
67	F7	43	72.6935	135623	4939.45	LSS
67	F7	44	72.9958	134473	4960.72	LSS
67	F7	45	73.298	133220	4970.43	LSS
67	F7	46	73.6002	131052	4970.95	LSS
67	F7	47	73.9025	129553	4964.69	LSS
67	F7	48	74.2047	128158	4953.85	LSS
67	F7	49	74.507	126530	4938.25	LSS
67	F7	50	74.8092	125198	4916.57	LSS
67	F7	51	75.1114	123414	4886.38	LSS
67	F7	52	75.4137	121761	4848.4	LSS
67	F7	53	75.7159	120043	4810.86	LSS
67	F7	54	76.0182	118121	4788.59	LSS
67	F7	55	76.3204	118006	4796.39	LSS
67	F7	56	76.6226	115895	4841.12	LSS
67	F7	57	76.9249	114126	4920.82	LSS
67	F7	58	77.2271	112160	5028.71	LSS
67	F7	59	77.5294	110736	5186.94	LSS
67	F7	60	77.8316	109078	5459.1	LSS
67	F7	61	78.1338	107848	5962.02	LSS
67	F7	62	78.4361	105872	6871.29	LSS
67	F7	63	78.7383	104352	8404.28	LSS
67	F7	64	79.0406	102921	10772.3	LSS
67	F7	65	79.3428	99769.1	14094.1	LSS
67	F7	66	79.6451	95645.3	18284.3	LSS
67	F7	67	79.9473	89854.5	22958.8	LSS
67	F7	68	80.2495	77430.4	27426.9	LSS
67	F7	69	80.5518	55112.6	30819.5	LSS
67	F7	70	80.854	34496.5	32342.1	LSS
67	F7	71	81.1562	19905.8	31557.9	LSS
67	F7	72	81.4585	14032.9	28564.1	LSS
67	F7	73	81.7607	11894.6	23963.7	LSS
67	F7	74	82.063	11135	18646.6	LSS
67	F7	75	82.3652	10433.6	13490.5	LSS
67	F7	76	82.6674	10452.6	9122.44	LSS
67	F7	77	82.9697	10097.8	5825.39	LSS
67	F7	78	83.2719	9781.6	3465.31	LSS
67	F7	79	83.5742	10302.3	1970.01	LSS
67	F7	80	83.8764	9649.24	1147.25	LSS
67	F7	81	84.1787	9745.04	752.103	LSS
67	F7	82	84.4809	9163.93	598.053	LSS
67	F7	83	84.7831	9208.48	559.707	LSS
67	F7	84	85.0854	7998.91	563.994	LSS
67	F7	85	85.3876	8042.09	579.869	LSS
67	F7	86	85.6899	8956.81	606.336	LSS
67	F7	87	85.9921	7945.14	656.373	LSS
67	F7	88	86.2943	7031.8	739.139	LSS
67	F7	89	86.5966	6816.77	847.901	LSS
67	F7	90	86.8988	6618.23	959.653	LSS
67	F7	91	87.2011	5679.4	1044.92	LSS
67	F7	92	87.5033	5731.61	1079.64	LSS
67	F7	93	87.8055	4956.34	1051.85	LSS
67	F7	94	88.1078	4972.31	961.808	LSS
67	F7	95	88.41	4255.82	819.214	LSS
67	F7	96	88.7123	5063.2	640.779	LSS
67	F7	97	89.0145	4704.99	447.662	LSS
67	F7	98	89.3167	4724.66	261.268	LSS
67	F7	99	89.619	4515	97.9155	LSS
67	F7	100	89.9212	4451.84	-34.4102	LSS
67	F7	101	90.2235	4971.86	-134.738	LSS
67	F7	102	90.5257	4891.49	-204.5	LSS
67	F7	103	90.828	4678.5	-243.711	LSS
67	F7	104	91.1302	4868.82	-250.968	LSS
67	F7	105	91.4324	4588.71	-226.686	LSS
67	F7	106	91.7347	5049.41	-176.719	LSS
67	F7	107	92.0369	4109.16	-113.896	LSS
67	F7	108	92.3392	4236.48	-56.4907	LSS
67	F7	109	92.6414	3754.44	-23.4365	LSS
67	F7	110	92.9436	4607.27	-27.0234	LSS
67	F7	111	93.2459	4585.24	-66.0615	LSS
67	F7	112	93.5481	4590.39	-124.333	LSS
67	F7	113	93.8504	4555.51	-177.251	LSS
67	F7	114	94.1526	4243.87	-203.98	LSS
67	F7	115	94.4548	4116.72	-197.456	LSS
67	F7	116	94.7571	4348.95	-165.831	LSS
68	F8	1	59.9994	201228	4931.59	LSS
68	F8	2	60.3016	200859	4998.28	LSS
68	F8	3	60.6039	199918	5084.12	LSS
68	F8	4	60.9061	199261	5171.21	LSS
68	F8	5	61.2084	197769	5243.38	LSS
68	F8	6	61.5106	195514	5293.85	LSS
68	F8	7	61.8128	192995	5326.18	LSS
68	F8	8	62.1151	192501	5348.89	LSS
68	F8	9	62.4173	190122	5369.05	LSS
68	F8	10	62.7196	188253	5388.5	LSS
68	F8	11	63.0218	186386	5404.09	LSS
68	F8	12	63.324	185153	5410.64	LSS
68	F8	13	63.6263	183020	5404.85	LSS
68	F8	14	63.9285	181527	5387.92	LSS
68	F8	15	64.2308	179030	5365.39	LSS
68	F8	16	64.533	177479	5343.36	LSS
68	F8	17	64.8353	176356	5324.01	LSS
68	F8	18	65.1375	174649	5303.14	LSS
68	F8	19	65.4397	171942	5271.99	LSS
68	F8	20	65.742	171021	5222.31	LSS
68	F8	21	66.0442	169228	5152.21	LSS
68	F8	22	66.3465	166839	5069.89	LSS
68	F8	23	66.6487	165189	4992.44	LSS
68	F8	24	66.9509	163990	4939.43	LSS
68	F8	25	67.2532	162013	4923.32	LSS
68	F8	26	67.5554	161029	4941.87	LSS
68	F8	27	67.8577	159315	4977.7	LSS
68	F8	28	68.1599	157975	5006.37	LSS
68	F8	29	68.4621	155808	5009.32	LSS
68	F8	30	68.7644	153848	4983.86	LSS
68	F8	31	69.0666	152007	4943.74	LSS
68	F8	32	69.3689	151195	4909.34	LSS
68	F8	33	69.6711	149198	4894.23	LSS
68	F8	34	69.9733	148442	4897.1	LSS
68	F8	35	70.2756	146491	4903.92	LSS
68	F8	36	70.5778	144064	4898.42	LSS
68	F8	37	70.8801	142843	4872.63	LSS
68	F8	38	71.1823	140920	4831.28	LSS
68	F8	39	71.4845	139631	4787.67	LSS
68	F8	40	71.7868	138174	4755.3	LSS
68	F8	41	72.089	136239	4739.79	LSS
68	F8	42	72.3913	135678	4740.53	LSS
68	F8	43	72.6935	133649	4747.32	LSS
68	F8	44	72.9958	131720	4749.83	LSS
68	F8	45	73.298	130317	4743.24	LSS
68	F8	46	73.6002	129086	4729.17	LSS
68	F8	47	73.9025	127298	4712.07	LSS
68	F8	48	74.2047	126123	4694.79	LSS
68	F8	49	74.507	124561	4676.97	LSS
68	F8	50	74.8092	122672	4657.82	LSS
68	F8	51	75.1114	121198	4639.55	LSS
68	F8	52	75.4137	119635	4627.6	LSS
68	F8	53	75.7159	118581	4626.49	LSS
68	F8	54	76.0182	117172	4635.02	LSS
68	F8	55	76.3204	115057	4646.06	LSS
68	F8	56	76.6226	113410	4652.81	LSS
68	F8	57	76.9249	111916	4658.36	LSS
68	F8	58	77.2271	110506	4682.87	LSS
68	F8	59	77.5294	109291	4765.66	LSS
68	F8	60	77.8316	107383	4952.3	LSS
68	F8	61	78.1338	106780	5328.48	LSS
68	F8	62	78.4361	104662	6006.48	LSS
68	F8	63	78.7383	102441	7138.27	LSS
68	F8	64	79.0406	101133	8903.43	LSS
68	F8	65	79.3428	98739.6	11459.5	LSS
68	F8	66	79.6451	95593.6	14850.1	LSS
68	F8	67	79.9473	91489.2	18896.7	LSS
68	F8	68	80.2495	82923.5	23132	LSS
68	F8	69	80.5518	66019.9	26839.5	LSS
68	F8	70	80.854	44330	29228.9	LSS
68	F8	71	81.1562	27113.7	29694.8	LSS
68	F8	72	81.4585	18329	28046.6	LSS
68	F8	73	81.7607	14020.2	24591.3	LSS
68	F8	74	82.063	12668.7	20023.2	LSS
68	F8	75	82.3652	11727.4	15179.1	LSS
68	F8	76	82.6674	12159.2	10780.2	LSS
68	F8	77	82.9697	11556.7	7267.77	LSS
68	F8	78	83.2719	11312.3	4773.01	LSS
68	F8	79	83.5742	10884.9	3048.67	LSS
68	F8	80	83.8764	10998	2067.29	LSS
68	F8	81	84.1787	9201.79	1556.74	LSS
68	F8	82	84.4809	9256.5	1289.86	LSS
68	F8	83	84.7831	8783.96	1115.27	LSS
68	F8	84	85.0854	8661.3	956.929	LSS
68	F8	85	85.3876	8353.95	795.968	LSS
68	F8	86	85.6899	9017.09	644.758	LSS
68	F8	87	85.9921	7925.15	522.458	LSS
68	F8	88	86.2943	7822.08	439.518	LSS
68	F8	89	86.5966	8310.56	394.165	LSS
68	F8	90	86.8988	7440.22	377.694	LSS
68	F8	91	87.2011	8125.12	381.131	LSS
68	F8	92	87.5033	7301.17	397.477	LSS
68	F8	93	87.8055	7167.52	419.375	LSS
68	F8	94	88.1078	6573.04	436.847	LSS
68	F8	95	88.41	6973.24	439.14	LSS
68	F8	96	88.7123	6408.95	419.94	LSS
68	F8	97	89.0145	6753.12	381.031	LSS
68	F8	98	89.3167	6784.69	330.387	LSS
68	F8	99	89.619	6060.29	275.751	LSS
68	F8	100	89.9212	5688.46	219.274	LSS
68	F8	101	90.2235	6360.16	158.123	LSS
68	F8	102	90.5257	6462.1	90.5083	LSS
68	F8	103	90.828	6194.52	21.4004	LSS
68	F8	104	91.1302	6375.15	-37.5649	LSS
68	F8	105	91.4324	5922.84	-74.0176	LSS
68	F8	106	91.7347	6480.28	-81.6758	LSS
68	F8	107	92.0369	6032.95	-63.2563	LSS
68	F8	108	92.3392	5995.15	-28.9443	LSS
68	F8	109	92.6414	5702.23	7.06982	LSS
68	F8	110	92.9436	5519.54	30.1094	LSS
68	F8	111	93.2459	5694.05	28.7549	LSS
68	F8	112	93.5481	6283.64	-1.05566	LSS
68	F8	113	93.8504	5931.25	-53.5371	LSS
68	F8	114	94.1526	5921.84	-114.862	LSS
68	F8	115	94.4548	6274.32	-169.426	LSS
68	F8	116	94.7571	5651.89	-207.031	LSS
78	G6	1	59.9994	227190	5802.38	LSS
78	G6	2	60.3016	226635	5831.78	LSS
78	G6	3	60.6039	225050	5862.59	LSS
78	G6	4	60.9061	224036	5874.53	LSS
78	G6	5	61.2084	221998	5856.64	LSS
78	G6	6	61.5106	220415	5814.85	LSS
78	G6	7	61.8128	217264	5768.43	LSS
78	G6	8	62.1151	215495	5737.06	LSS
78	G6	9	62.4173	214200	5728.27	LSS
78	G6	10	62.7196	212929	5733.79	LSS
78	G6	11	63.0218	210458	5737.27	LSS
78	G6	12	63.324	208362	5725.6	LSS
78	G6	13	63.6263	206409	5695.89	LSS
78	G6	14	63.9285	204434	5654.1	LSS
78	G6	15	64.2308	202652	5608.83	LSS
78	G6	16	64.533	201389	5566.55	LSS
78	G6	17	64.8353	199124	5530.99	LSS
78	G6	18	65.1375	197438	5504.78	LSS
78	G6	19	65.4397	195011	5489.71	LSS
78	G6	20	65.742	194067	5484.69	LSS
78	G6	21	66.0442	192012	5484.23	LSS
78	G6	22	66.3465	190176	5480.39	LSS
78	G6	23	66.6487	188577	5467.57	LSS
78	G6	24	66.9509	186003	5446.57	LSS
78	G6	25	67.2532	184418	5423.82	LSS
78	G6	26	67.5554	182750	5406.3	LSS
78	G6	27	67.8577	181456	5396.6	LSS
78	G6	28	68.1599	179467	5392.28	LSS
78	G6	29	68.4621	177507	5389.28	LSS
78	G6	30	68.7644	175530	5385.51	LSS
78	G6	31	69.0666	173944	5380.75	LSS
78	G6	32	69.3689	172591	5374.15	LSS
78	G6	33	69.6711	171002	5362.87	LSS
78	G6	34	69.9733	168585	5344.53	LSS
78	G6	35	70.2756	166861	5321.12	LSS
78	G6	36	70.5778	164954	5299.54	LSS
78	G6	37	70.8801	163531	5287.21	LSS
78	G6	38	71.1823	161857	5285.66	LSS
78	G6	39	71.4845	160430	5288.17	LSS
78	G6	40	71.7868	158096	5284.28	LSS
78	G6	41	72.089	156092	5266.77	LSS
78	G6	42	72.3913	154539	5237.67	LSS
78	G6	43	72.6935	153187	5209.17	LSS
78	G6	44	72.9958	151976	5192.53	LSS
78	G6	45	73.298	149544	5191.05	LSS
78	G6	46	73.6002	148172	5197.82	LSS
78	G6	47	73.9025	147035	5200.59	LSS
78	G6	48	74.2047	144594	5189.99	LSS
78	G6	49	74.507	142523	5166.07	LSS
78	G6	50	74.8092	141274	5138.24	LSS
78	G6	51	75.1114	139982	5118.88	LSS
78	G6	52	75.4137	138627	5114.88	LSS
78	G6	53	75.7159	136216	5123.21	LSS
78	G6	54	76.0182	134141	5133.4	LSS
78	G6	55	76.3204	133519	5135.5	LSS
78	G6	56	76.6226	131128	5128.85	LSS
78	G6	57	76.9249	128848	5128.24	LSS
78	G6	58	77.2271	127663	5165.64	LSS
78	G6	59	77.5294	126587	5287.67	LSS
78	G6	60	77.8316	125358	5534.13	LSS
78	G6	61	78.1338	122676	5994.82	LSS
78	G6	62	78.4361	121177	6785.34	LSS
78	G6	63	78.7383	118904	8071.26	LSS
78	G6	64	79.0406	117147	10058.8	LSS
78	G6	65	79.3428	113634	12939.5	LSS
78	G6	66	79.6451	111504	16782	LSS
78	G6	67	79.9473	105546	21401.5	LSS
78	G6	68	80.2495	97064.7	26274.5	LSS
78	G6	69	80.5518	76426.3	30578.1	LSS
78	G6	70	80.854	50159.4	33388.9	LSS
78	G6	71	81.1562	29973.3	33987.3	LSS
78	G6	72	81.4585	18873.7	32132.7	LSS
78	G6	73	81.7607	14089.1	28167.8	LSS
78	G6	74	82.063	12654.2	22894.4	LSS
78	G6	75	82.3652	12423.3	17285.8	LSS
78	G6	76	82.6674	12142.2	12179.1	LSS
78	G6	77	82.9697	12228.7	8080.56	LSS
78	G6	78	83.2719	11303.3	5117.43	LSS
78	G6	79	83.5742	11255.7	2988.02	LSS
78	G6	80	83.8764	11341.3	1712.76	LSS
78	G6	81	84.1787	11033.4	1002.36	LSS
78	G6	82	84.4809	11258.9	630.514	LSS
78	G6	83	84.7831	11218.5	449.812	LSS
78	G6	84	85.0854	10572.8	376.014	LSS
78	G6	85	85.3876	10906.5	364.809	LSS
78	G6	86	85.6899	10538.7	394.15	LSS
78	G6	87	85.9921	10291.6	454.27	LSS
78	G6	88	86.2943	10005.7	541.824	LSS
78	G6	89	86.5966	10142.7	654.553	LSS
78	G6	90	86.8988	9445.78	785.591	LSS
78	G6	91	87.2011	8621.46	919.44	LSS
78	G6	92	87.5033	8267.76	1032.9	LSS
78	G6	93	87.8055	7302.04	1102.23	LSS
78	G6	94	88.1078	7918.22	1113.48	LSS
78	G6	95	88.41	7732.04	1069.48	LSS
78	G6	96	88.7123	6975.96	987.909	LSS
78	G6	97	89.0145	6941.66	891.181	LSS
78	G6	98	89.3167	6729.57	794.66	LSS
78	G6	99	89.619	6412.57	700.897	LSS
78	G6	100	89.9212	6240.63	602.663	LSS
78	G6	101	90.2235	5974.05	491.584	LSS
78	G6	102	90.5257	6532.03	366.502	LSS
78	G6	103	90.828	6549.21	236.728	LSS
78	G6	104	91.1302	6557.89	118.762	LSS
78	G6	105	91.4324	6399.83	28.4487	LSS
78	G6	106	91.7347	6342.5	-26.8481	LSS
78	G6	107	92.0369	6583.76	-51.4551	LSS
78	G6	108	92.3392	6025.85	-58.0664	LSS
78	G6	109	92.6414	6352.45	-60.0308	LSS
78	G6	110	92.9436	7073.97	-64.1206	LSS
78	G6	111	93.2459	6335.75	-68.2339	LSS
78	G6	112	93.5481	6624.17	-65.3052	LSS
78	G6	113	93.8504	6084.26	-50.5552	LSS
78	G6	114	94.1526	6093.21	-26.7627	LSS
78	G6	115	94.4548	6291.31	-3.60352	LSS
78	G6	116	94.7571	6251.98	8.33936	LSS
79	G7	1	59.9994	258500	6978.81	LSS
79	G7	2	60.3016	257276	7011.18	LSS
79	G7	3	60.6039	255909	7045.86	LSS
79	G7	4	60.9061	254711	7059.6	LSS
79	G7	5	61.2084	251980	7036.78	LSS
79	G7	6	61.5106	249359	6976.03	LSS
79	G7	7	61.8128	246980	6888.96	LSS
79	G7	8	62.1151	244886	6793.84	LSS
79	G7	9	62.4173	242118	6707.93	LSS
79	G7	10	62.7196	240315	6643.26	LSS
79	G7	11	63.0218	237884	6604.73	LSS
79	G7	12	63.324	236223	6590.58	LSS
79	G7	13	63.6263	234115	6593.73	LSS
79	G7	14	63.9285	231650	6603.5	LSS
79	G7	15	64.2308	229673	6607.8	LSS
79	G7	16	64.533	227998	6596.19	LSS
79	G7	17	64.8353	225225	6563.53	LSS
79	G7	18	65.1375	223242	6512.79	LSS
79	G7	19	65.4397	221016	6454.83	LSS
79	G7	20	65.742	218579	6403.92	LSS
79	G7	21	66.0442	216717	6371.04	LSS
79	G7	22	66.3465	215231	6358.55	LSS
79	G7	23	66.6487	212828	6360.1	LSS
79	G7	24	66.9509	211061	6365.84	LSS
79	G7	25	67.2532	208350	6369.04	LSS
79	G7	26	67.5554	206360	6369.02	LSS
79	G7	27	67.8577	204351	6368.9	LSS
79	G7	28	68.1599	202690	6370.14	LSS
79	G7	29	68.4621	200535	6369.31	LSS
79	G7	30	68.7644	198633	6359.81	LSS
79	G7	31	69.0666	196070	6337.11	LSS
79	G7	32	69.3689	194467	6303.53	LSS
79	G7	33	69.6711	191844	6267.98	LSS
79	G7	34	69.9733	190058	6240.82	LSS
79	G7	35	70.2756	188790	6227.87	LSS
79	G7	36	70.5778	186586	6227.48	LSS
79	G7	37	70.8801	183807	6233.08	LSS
79	G7	38	71.1823	181865	6237.99	LSS
79	G7	39	71.4845	180609	6239.06	LSS
79	G7	40	71.7868	177761	6236.93	LSS
79	G7	41	72.089	176208	6234	LSS
79	G7	42	72.3913	173936	6231.8	LSS
79	G7	43	72.6935	172544	6229.62	LSS
79	G7	44	72.9958	170434	6225.19	LSS
79	G7	45	73.298	167903	6214.46	LSS
79	G7	46	73.6002	166390	6194.35	LSS
79	G7	47	73.9025	164154	6167.16	LSS
79	G7	48	74.2047	162884	6135.91	LSS
79	G7	49	74.507	160290	6105.09	LSS
79	G7	50	74.8092	158110	6079.92	LSS
79	G7	51	75.1114	156780	6064	LSS
79	G7	52	75.4137	154648	6056.72	LSS
79	G7	53	75.7159	153294	6052.81	LSS
79	G7	54	76.0182	150417	6046.57	LSS
79	G7	55	76.3204	147879	6039.63	LSS
79	G7	56	76.6226	146870	6046.38	LSS
79	G7	57	76.9249	145019	6093.15	LSS
79	G7	58	77.2271	143172	6213.03	LSS
79	G7	59	77.5294	141014	6392.56	LSS
79	G7	60	77.8316	138721	6701.37	LSS
79	G7	61	78.1338	137365	7219.87	LSS
79	G7	62	78.4361	133859	8080.24	LSS
79	G7	63	78.7383	132353	9473.16	LSS
79	G7	64	79.0406	130130	11619	LSS
79	G7	65	79.3428	126471	14691.1	LSS
79	G7	66	79.6451	122597	18698.5	LSS
79	G7	67	79.9473	115408	23366	LSS
79	G7	68	80.2495	103709	28081	LSS
79	G7	69	80.5518	78867.6	31977.4	LSS
79	G7	70	80.854	49248.3	34168.2	LSS
79	G7	71	81.1562	28720.4	34053.1	LSS
79	G7	72	81.4585	19494.8	31557.3	LSS
79	G7	73	81.7607	16381.7	27172.7	LSS
79	G7	74	82.063	14838	21775.9	LSS
79	G7	75	82.3652	14312.9	16318.4	LSS
79	G7	76	82.6674	13962	11541.6	LSS
79	G7	77	82.9697	13798.4	7833.57	LSS
79	G7	78	83.2719	13068.8	4944.38	LSS
79	G7	79	83.5742	13482.9	2804.34	LSS
79	G7	80	83.8764	13813.1	1582.84	LSS
79	G7	81	84.1787	13030.8	963.25	LSS
79	G7	82	84.4809	12930.8	700.25	LSS
79	G7	83	84.7831	11879.1	629.601	LSS
79	G7	84	85.0854	12436.8	656.286	LSS
79	G7	85	85.3876	12004.5	736.145	LSS
79	G7	86	85.6899	11668.5	855.392	LSS
79	G7	87	85.9921	10714.7	1009.97	LSS
79	G7	88	86.2943	9925.35	1189.4	LSS
79	G7	89	86.5966	9833.01	1370.35	LSS
79	G7	90	86.8988	8166.52	1521.01	LSS
79	G7	91	87.2011	8372.57	1611.95	LSS
79	G7	92	87.5033	7120.96	1626.67	LSS
79	G7	93	87.8055	7236.62	1566.56	LSS
79	G7	94	88.1078	7106.68	1448.29	LSS
79	G7	95	88.41	6518.84	1295.45	LSS
79	G7	96	88.7123	5863.16	1128.65	LSS
79	G7	97	89.0145	5841.84	959.28	LSS
79	G7	98	89.3167	5833.07	789.882	LSS
79	G7	99	89.619	5337.04	619.629	LSS
79	G7	100	89.9212	5845.88	450.194	LSS
79	G7	101	90.2235	5538.5	288.045	LSS
79	G7	102	90.5257	5142.02	142.948	LSS
79	G7	103	90.828	5569.7	25.2432	LSS
79	G7	104	91.1302	6099.27	-56.3828	LSS
79	G7	105	91.4324	5507.07	-97.3354	LSS
79	G7	106	91.7347	5297.91	-100.777	LSS
79	G7	107	92.0369	4921.13	-80.6401	LSS
79	G7	108	92.3392	4766.99	-59.6475	LSS
79	G7	109	92.6414	5453.43	-60.3052	LSS
79	G7	110	92.9436	5481.43	-93.1118	LSS
79	G7	111	93.2459	5086.21	-150.324	LSS
79	G7	112	93.5481	5842.22	-210.629	LSS
79	G7	113	93.8504	5460.63	-252.031	LSS
79	G7	114	94.1526	5344.58	-264.166	LSS
79	G7	115	94.4548	5003.76	-252.235	LSS
79	G7	116	94.7571	4826.21	-231.382	LSS
80	G8	1	59.9994	242874	6605.15	LSS
80	G8	2	60.3016	242523	6636.72	LSS
80	G8	3	60.6039	241262	6672.59	LSS
80	G8	4	60.9061	239903	6688.12	LSS
80	G8	5	61.2084	237927	6669.78	LSS
80	G8	6	61.5106	235071	6623.83	LSS
80	G8	7	61.8128	232434	6571.5	LSS
80	G8	8	62.1151	230703	6533.92	LSS
80	G8	9	62.4173	228553	6518.37	LSS
80	G8	10	62.7196	227219	6515.23	LSS
80	G8	11	63.0218	224918	6506.75	LSS
80	G8	12	63.324	222040	6479.28	LSS
80	G8	13	63.6263	220180	6430.22	LSS
80	G8	14	63.9285	218204	6366.64	LSS
80	G8	15	64.2308	215781	6298.65	LSS
80	G8	16	64.533	214497	6233.89	LSS
80	G8	17	64.8353	212321	6176.15	LSS
80	G8	18	65.1375	209852	6127.19	LSS
80	G8	19	65.4397	208201	6088.6	LSS
80	G8	20	65.742	206349	6062.26	LSS
80	G8	21	66.0442	204177	6049.68	LSS
80	G8	22	66.3465	202486	6050.99	LSS
80	G8	23	66.6487	200370	6064.55	LSS
80	G8	24	66.9509	198382	6086.34	LSS
80	G8	25	67.2532	196272	6109.9	LSS
80	G8	26	67.5554	195013	6127.79	LSS
80	G8	27	67.8577	192444	6134.91	LSS
80	G8	28	68.1599	190169	6131.11	LSS
80	G8	29	68.4621	188473	6120.91	LSS
80	G8	30	68.7644	186550	6108.88	LSS
80	G8	31	69.0666	184697	6094.81	LSS
80	G8	32	69.3689	183308	6072.97	LSS
80	G8	33	69.6711	180792	6037.18	LSS
80	G8	34	69.9733	178256	5987.79	LSS
80	G8	35	70.2756	176762	5934.52	LSS
80	G8	36	70.5778	174783	5892.09	LSS
80	G8	37	70.8801	173530	5871.23	LSS
80	G8	38	71.1823	170771	5873.44	LSS
80	G8	39	71.4845	169427	5887.14	LSS
80	G8	40	71.7868	167860	5896.43	LSS
80	G8	41	72.089	165140	5889.48	LSS
80	G8	42	72.3913	162941	5863.56	LSS
80	G8	43	72.6935	161824	5825.94	LSS
80	G8	44	72.9958	160201	5793.76	LSS
80	G8	45	73.298	158224	5778.22	LSS
80	G8	46	73.6002	156228	5780.25	LSS
80	G8	47	73.9025	154568	5790.23	LSS
80	G8	48	74.2047	152935	5792.5	LSS
80	G8	49	74.507	150840	5772.9	LSS
80	G8	50	74.8092	148592	5725.41	LSS
80	G8	51	75.1114	146917	5655.86	LSS
80	G8	52	75.4137	145071	5580.1	LSS
80	G8	53	75.7159	143833	5517.49	LSS
80	G8	54	76.0182	141670	5483.63	LSS
80	G8	55	76.3204	140246	5486.59	LSS
80	G8	56	76.6226	138071	5528.83	LSS
80	G8	57	76.9249	136437	5612.95	LSS
80	G8	58	77.2271	134480	5748.5	LSS
80	G8	59	77.5294	133373	5949.98	LSS
80	G8	60	77.8316	130691	6247.88	LSS
80	G8	61	78.1338	128708	6736.44	LSS
80	G8	62	78.4361	127430	7548.71	LSS
80	G8	63	78.7383	124272	8878.19	LSS
80	G8	64	79.0406	122794	10958.5	LSS
80	G8	65	79.3428	119647	13996.4	LSS
80	G8	66	79.6451	116220	18055.8	LSS
80	G8	67	79.9473	110735	22924.2	LSS
80	G8	68	80.2495	101520	28031	LSS
80	G8	69	80.5518	79745.6	32498.6	LSS
80	G8	70	80.854	53494.2	35358.4	LSS
80	G8	71	81.1562	32304.3	35871.7	LSS
80	G8	72	81.4585	21489.4	33813.8	LSS
80	G8	73	81.7607	17467	29571.5	LSS
80	G8	74	82.063	15779.5	24001.1	LSS
80	G8	75	82.3652	14868	18120.8	LSS
80	G8	76	82.6674	14539.1	12792.3	LSS
80	G8	77	82.9697	14693.8	8528.02	LSS
80	G8	78	83.2719	13955.2	5416.37	LSS
80	G8	79	83.5742	14072.6	3178.93	LSS
80	G8	80	83.8764	13648.1	1863.22	LSS
80	G8	81	84.1787	13478.5	1169.96	LSS
80	G8	82	84.4809	13828.2	858.625	LSS
80	G8	83	84.7831	12894	762.626	LSS
80	G8	84	85.0854	12976.8	775.739	LSS
80	G8	85	85.3876	11757.8	832.96	LSS
80	G8	86	85.6899	11524.5	897.391	LSS
80	G8	87	85.9921	11835.4	952.795	LSS
80	G8	88	86.2943	10902.8	996.654	LSS
80	G8	89	86.5966	10312.3	1031.16	LSS
80	G8	90	86.8988	9725.59	1055.09	LSS
80	G8	91	87.2011	10044	1060.95	LSS
80	G8	92	87.5033	9101.76	1038.7	LSS
80	G8	93	87.8055	8501.97	982.222	LSS
80	G8	94	88.1078	8902.93	893.785	LSS
80	G8	95	88.41	9079.01	783.748	LSS
80	G8	96	88.7123	8044.19	666.301	LSS
80	G8	97	89.0145	8083.5	553.898	LSS
80	G8	98	89.3167	8310.16	453.396	LSS
80	G8	99	89.619	8141.22	365.554	LSS
80	G8	100	89.9212	7581.34	287.545	LSS
80	G8	101	90.2235	7599.55	216.665	LSS
80	G8	102	90.5257	7872.73	153.109	LSS
80	G8	103	90.828	8499.44	100.171	LSS
80	G8	104	91.1302	7101.4	61.3213	LSS
80	G8	105	91.4324	7338.91	35.8032	LSS
80	G8	106	91.7347	7644.26	16.5391	LSS
80	G8	107	92.0369	7217.47	-6.63184	LSS
80	G8	108	92.3392	7701.67	-39.6665	LSS
80	G8	109	92.6414	7636.34	-78.5513	LSS
80	G8	110	92.9436	7620.2	-110.188	LSS
80	G8	111	93.2459	7426.79	-119.942	LSS
80	G8	112	93.5481	7238.41	-100.707	LSS
80	G8	113	93.8504	7304.19	-57.5156	LSS
80	G8	114	94.1526	6803.99	-5.12012	LSS
80	G8	115	94.4548	6533.87	39.4697	LSS
80	G8	116	94.7571	7464.33	64.7827	LSS
90	H6	1	59.9994	222650	6472.75	LSS
90	H6	2	60.3016	222000	6484.6	LSS
90	H6	3	60.6039	221466	6476.45	LSS
90	H6	4	60.9061	218723	6427.41	LSS
90	H6	5	61.2084	216010	6331.97	LSS
90	H6	6	61.5106	214290	6200.88	LSS
90	H6	7	61.8128	212135	6053.18	LSS
90	H6	8	62.1151	210386	5907.55	LSS
90	H6	9	62.4173	207976	5778.06	LSS
90	H6	10	62.7196	206178	5675.06	LSS
90	H6	11	63.0218	204657	5607.03	LSS
90	H6	12	63.324	202154	5579.42	LSS
90	H6	13	63.6263	201219	5590.6	LSS
90	H6	14	63.9285	199286	5628.47	LSS
90	H6	15	64.2308	197285	5671.69	LSS
90	H6	16	64.533	196357	5696.94	LSS
90	H6	17	64.8353	193681	5689.07	LSS
90	H6	18	65.1375	191643	5647.59	LSS
90	H6	19	65.4397	189526	5585.93	LSS
90	H6	20	65.742	187497	5523.69	LSS
90	H6	21	66.0442	187055	5477.41	LSS
90	H6	22	66.3465	184422	5455.39	LSS
90	H6	23	66.6487	182294	5457.23	LSS
90	H6	24	66.9509	181257	5476.52	LSS
90	H6	25	67.2532	179219	5504.04	LSS
90	H6	26	67.5554	177533	5530.78	LSS
90	H6	27	67.8577	175528	5550.28	LSS
90	H6	28	68.1599	173431	5560.07	LSS
90	H6	29	68.4621	172319	5561.03	LSS
90	H6	30	68.7644	169756	5555.14	LSS
90	H6	31	69.0666	168518	5542.87	LSS
90	H6	32	69.3689	167209	5522.05	LSS
90	H6	33	69.6711	163993	5488.14	LSS
90	H6	34	69.9733	163007	5436	LSS
90	H6	35	70.2756	161716	5363.41	LSS
90	H6	36	70.5778	159218	5268.44	LSS
90	H6	37	70.8801	157212	5168.99	LSS
90	H6	38	71.1823	155263	5097.33	LSS
90	H6	39	71.4845	154687	5077.22	LSS
90	H6	40	71.7868	153298	5115.22	LSS
90	H6	41	72.089	151799	5194.27	LSS
90	H6	42	72.3913	149879	5281.25	LSS
90	H6	43	72.6935	146902	5341.65	LSS
90	H6	44	72.9958	146044	5360.56	LSS
90	H6	45	73.298	144274	5345.72	LSS
90	H6	46	73.6002	142642	5306.98	LSS
90	H6	47	73.9025	140970	5255.72	LSS
90	H6	48	74.2047	139104	5204.25	LSS
90	H6	49	74.507	137580	5156.93	LSS
90	H6	50	74.8092	136173	5116.99	LSS
90	H6	51	75.1114	133935	5089.59	LSS
90	H6	52	75.4137	132559	5081.57	LSS
90	H6	53	75.7159	131667	5098.35	LSS
90	H6	54	76.0182	129036	5140.02	LSS
90	H6	55	76.3204	127698	5199.89	LSS
90	H6	56	76.6226	126246	5267.21	LSS
90	H6	57	76.9249	124152	5333.65	LSS
90	H6	58	77.2271	121896	5399.26	LSS
90	H6	59	77.5294	120597	5500.89	LSS
90	H6	60	77.8316	118530	5700.03	LSS
90	H6	61	78.1338	117814	6097.4	LSS
90	H6	62	78.4361	115865	6837.96	LSS
90	H6	63	78.7383	113202	8109.01	LSS
90	H6	64	79.0406	111697	10117.5	LSS
90	H6	65	79.3428	108729	13028.6	LSS
90	H6	66	79.6451	105446	16861.3	LSS
90	H6	67	79.9473	100415	21371	LSS
90	H6	68	80.2495	90285.5	25987.5	LSS
90	H6	69	80.5518	68197.6	29882.6	LSS
90	H6	70	80.854	43264.9	32186.9	LSS
90	H6	71	81.1562	24793.6	32289	LSS
90	H6	72	81.4585	15954.9	30075.8	LSS
90	H6	73	81.7607	12856.5	25986.3	LSS
90	H6	74	82.063	11355.9	20847	LSS
90	H6	75	82.3652	10764	15577.7	LSS
90	H6	76	82.6674	10831	10911.8	LSS
90	H6	77	82.9697	10247.3	7247.82	LSS
90	H6	78	83.2719	9658.22	4559.05	LSS
90	H6	79	83.5742	9995.8	2647.83	LSS
90	H6	80	83.8764	10245	1518.5	LSS
90	H6	81	84.1787	9391.88	909.173	LSS
90	H6	82	84.4809	9849.95	619.94	LSS
90	H6	83	84.7831	9785.8	517.977	LSS
90	H6	84	85.0854	9395.45	521.378	LSS
90	H6	85	85.3876	8526.29	581.27	LSS
90	H6	86	85.6899	8639.12	669.932	LSS
90	H6	87	85.9921	8729.06	773.57	LSS
90	H6	88	86.2943	7869.38	885.675	LSS
90	H6	89	86.5966	6977.31	999.735	LSS
90	H6	90	86.8988	7095.98	1104.05	LSS
90	H6	91	87.2011	6048.47	1181.8	LSS
90	H6	92	87.5033	6432.78	1216	LSS
90	H6	93	87.8055	5126.79	1195.67	LSS
90	H6	94	88.1078	5093.24	1119.68	LSS
90	H6	95	88.41	5389.14	997.23	LSS
90	H6	96	88.7123	5139.55	845.799	LSS
90	H6	97	89.0145	4629.92	687.363	LSS
90	H6	98	89.3167	5310.2	543.222	LSS
90	H6	99	89.619	4710.48	428.764	LSS
90	H6	100	89.9212	4522.83	350.109	LSS
90	H6	101	90.2235	4770.89	303.931	LSS
90	H6	102	90.5257	4424.46	280.077	LSS
90	H6	103	90.828	4225.21	265.453	LSS
90	H6	104	91.1302	4056.65	247.763	LSS
90	H6	105	91.4324	4472.78	218.386	LSS
[truncated: 243 more rows]

## Sheet: Melt Curve Result
Block Type	96-Well 0.2-mL Block
Calibration Background is expired	No
Calibration Background performed on	06-16-2021
Calibration Pure Dye ABY is expired	No
Calibration Pure Dye ABY performed on	06-16-2021
Calibration Pure Dye FAM is expired	No
Calibration Pure Dye FAM performed on	06-16-2021
Calibration Pure Dye JUN is expired	No
Calibration Pure Dye JUN performed on	06-16-2021
Calibration Pure Dye ROX is expired	No
Calibration Pure Dye ROX performed on	06-16-2021
Calibration Pure Dye SYBR is expired	No
Calibration Pure Dye SYBR performed on	06-16-2021
Calibration Pure Dye VIC is expired	No
Calibration Pure Dye VIC performed on	06-16-2021
Calibration ROI is expired	No
Calibration ROI performed on	06-16-2021
Calibration Uniformity is expired	No
Calibration Uniformity performed on	06-16-2021
Chemistry	SYBR_GREEN
Date Created	2023-03-22 17:44:12 PM CST
Experiment Barcode
Experiment Comment
Experiment File Name	D:\YXL\LSS\2023-03-22-LSS-C2-C3.eds
Experiment Name	2023-03-22-LSS-C2-C3
Experiment Run End Time	2023-03-22 17:45:22 PM CST
Experiment Type	Comparative Cт (ΔΔCт)
Instrument Name	2721221061141
Instrument Serial Number	2721221061141
Instrument Type	QuantStudio™ 1 System
Passive Reference
Post-read Stage/Step
Pre-read Stage/Step
Quantification Cycle Method	Ct
Signal Smoothing On	true
Stage where Melt Analysis is performed	Stage3
Stage/ Cycle where Ct Analysis is performed	Stage2, Step2
User Name
Well	Well Position	Sample	Target Name	Tm	Melt Peak Height
8	A8	CK	GAPDH	59.9994	2643.89
30	C6	LSS-3	GAPDH	84.0275	28942.6
31	C7	C2-3	GAPDH	84.3298	25664.9
32	C8	C3-3	GAPDH	84.4809	23091.3
42	D6	LSS-2	GAPDH	84.0275	29635.2
43	D7	C2-2	GAPDH	84.3298	24312.1
44	D8	C3-2	GAPDH	84.4809	25498.8
54	E6	LSS-1	GAPDH	84.0275	27288.3
55	E7	C2-1	GAPDH	84.1787	31779.6
56	E8	C3-1	GAPDH	84.3298	24391.6
66	F6	LSS-3	LSS	81.0051	26408.8
67	F7	C2-3	LSS	80.854	32342.1
68	F8	C3-3	LSS	81.0051	29725.8
78	G6	LSS-2	LSS	81.0051	33993.3
79	G7	C2-2	LSS	81.0051	34417.6
80	G8	C3-2	LSS	81.0051	35936.8
90	H6	LSS-1	LSS	81.0051	32533.7
91	H7	C2-1	LSS	81.0051	34354.7
92	H8	C3-1	LSS	81.1562	32885.2
