# Supplementary material for: Clinical and genetic analyses of APMR4 syndrome caused by novel biallelic LSS variants
Source: Front Neurosci. 2024 May 10;18:1301865. doi: 10.3389/fnins.2024.1301865 (PMC11116803; doi:10.3389/fnins.2024.1301865)
Supplement: Supplementary file 1 [file Data_Sheet_1.ZIP › 【Raw data】LSS_PBMC-WB+qPCR/LSS-WB-raw data.xlsx]

## Sheet: Sheet1
		LSS	GAPDH	LSS/GAPDH
	P	4380.95	10213.6	0.428935	1
	F	9979.9	12960	0.770057	1.79528
	M	15044.8	17278.5	0.870726	2.02997
